# Supplementary material for: Chromosomal microarray analyses from 5778 patients with neurodevelopmental disorders and congenital anomalies in Brazil
Source: Sci Rep. 2022 Sep 7;12:15184. doi: 10.1038/s41598-022-19274-6 (PMC9452501; doi:10.1038/s41598-022-19274-6)
Supplement: Supplementary file 1 — Supplementary Information 1. [file 41598_2022_19274_MOESM1_ESM.xlsx]

## Sheet: Pathogenic
Supplementary Table 1 - Pathogenic CNVs and UPD events detected in the study. Decription of all individual Pathogenic CNVs and UPD events, including the genomic coordinates and the DECIPHER number of each variant.
DECIPHER number	Chromosomal sex	Phenotypic sex	Variant class	Shared	Assembly	Chromosome	Genomic start	Genomic end	Genotype	Pathogenicity
472106	46XX	Female	deletion	Open-access	GRCh37/hg19	3	175507453	177095072	Heterozygous	Pathogenic
472107	46XY	Male	deletion	Open-access	GRCh37/hg19	22	41552926	41569318	Heterozygous	Pathogenic
472108	46XY	Male	deletion	Open-access	GRCh37/hg19	1	82154	2587026	Heterozygous	Pathogenic
472109	46XX	Female	duplication	Open-access	GRCh37/hg19	3	12300901	12395958	Heterozygous	Pathogenic
472109	46XX	Female	deletion	Open-access	GRCh37/hg19	X	60814	18449508	Heterozygous	Pathogenic
472110	46XY	Male	deletion	Open-access	GRCh37/hg19	22	18640300	21463730	Heterozygous	Pathogenic
472111	46XX	Female	deletion	Open-access	GRCh37/hg19	4	190763591	190963766	Heterozygous	Pathogenic
472112	46XX	Female	duplication	Open-access	GRCh37/hg19	10	123215089	135202594	Heterozygous	Pathogenic
472113	46XY	Male	duplication	Open-access	GRCh37/hg19	15	32049125	32514341	Heterozygous	Pathogenic
472114	46XX	Female	deletion	Open-access	GRCh37/hg19	6	121763182	121785691	Heterozygous	Pathogenic
472114	46XX	Female	deletion	Open-access	GRCh37/hg19	6	111913070	115756918	Heterozygous	Pathogenic
472115	46XX	Female	deletion	Open-access	GRCh37/hg19	22	20733495	21463730	Heterozygous	Pathogenic
472116	46XX	Female	deletion	Open-access	GRCh37/hg19	X	60814	706936	Heterozygous	Pathogenic
472117	46XX	Female	deletion	Open-access	GRCh37/hg19	15	22750305	23272733	Heterozygous	Pathogenic
472118	46XX	Female	deletion	Open-access	GRCh37/hg19	14	102910423	107287663	Heterozygous	Pathogenic
472119	46XY	Male	deletion	Open-access	GRCh37/hg19	18	67683064	78015180	Heterozygous	Pathogenic
472120	46XX	Female	deletion	Open-access	GRCh37/hg19	18	49029467	60917833	Heterozygous	Pathogenic
472121	46XX	Female	deletion	Open-access	GRCh37/hg19	15	22750305	23272733	Heterozygous	Pathogenic
472122	46XX	Female	deletion	Open-access	GRCh37/hg19	5	139033279	140058893	Heterozygous	Pathogenic
472123	46XX	Female	deletion	Open-access	GRCh37/hg19	X	43588010	43721576	Heterozygous	Pathogenic
472126	46XX	Female	duplication	Open-access	GRCh37/hg19	22	18989020	21462353	Heterozygous	Pathogenic
472127	46XX	Female	deletion	Open-access	GRCh37/hg19	8	52680282	59050909	Heterozygous	Pathogenic
472128	46XX	Female	deletion	Open-access	GRCh37/hg19	10	26592442	37899173	Heterozygous	Pathogenic
472129	46XY	Male	deletion	Open-access	GRCh37/hg19	22	18886915	21797812	Heterozygous	Pathogenic
472130	46XY	Male	deletion	Open-access	GRCh37/hg19	15	22652330	28544359	Heterozygous	Pathogenic
472131	46XX	Female	duplication	Open-access	GRCh37/hg19	22	18912119	21463730	Heterozygous	Pathogenic
472132	46XX	Female	deletion	Open-access	GRCh37/hg19	10	128581315	135477883	Heterozygous	Pathogenic
472132	46XX	Female	duplication	Open-access	GRCh37/hg19	15	94228666	102461162	Heterozygous	Pathogenic
472134	46XX	Female	deletion	Open-access	GRCh37/hg19	22	47021059	51195728	Heterozygous	Pathogenic
472135	46XX	Female	deletion	Open-access	GRCh37/hg19	7	69461821	70186936	Heterozygous	Pathogenic
472136	46XY	Male	deletion	Open-access	GRCh37/hg19	13	20024649	25533831	Heterozygous	Pathogenic
472137	46XX	Female	duplication	Open-access	GRCh37/hg19	16	29614976	30198151	Heterozygous	Pathogenic
472138	46XY	Male	deletion	Open-access	GRCh37/hg19	18	13034	351114	Heterozygous	Pathogenic
472139	46XX	Female	deletion	Open-access	GRCh37/hg19	18	13034	11607978	Heterozygous	Pathogenic
472139	46XX	Female	duplication	Open-access	GRCh37/hg19	10	117142374	135477883	Heterozygous	Pathogenic
472140	46XY	Male	duplication	Open-access	GRCh38	15	19866420	23667412	Heterozygous	Pathogenic
472141	46XY	Male	duplication	Open-access	GRCh37/hg19	3	163810778	169355082	Heterozygous	Pathogenic
472142	46XY	Male	deletion	Open-access	GRCh37/hg19	5	175571579	177047009	Heterozygous	Pathogenic
472145	46XY	Male	deletion	Open-access	GRCh37/hg19	15	22652330	29050198	Heterozygous	Pathogenic
472146	46XY	Male	deletion	Open-access	GRCh37/hg19	15	23272733	28535266	Heterozygous	Pathogenic
472148	46XY	Male	duplication	Open-access	GRCh37/hg19	16	14968859	16311466	Heterozygous	Pathogenic
472148	46XY	Male	deletion	Open-access	GRCh37/hg19	21	44874702	48100155	Heterozygous	Pathogenic
472148	46XY	Male	duplication	Open-access	GRCh37/hg19	20	63244	13819741	Heterozygous	Pathogenic
472149	46XX	Female	deletion	Open-access	GRCh37/hg19	17	43685925	44210442	Heterozygous	Pathogenic
472150	46XY	Male	deletion	Open-access	GRCh37/hg19	15	22750305	23272733	Heterozygous	Pathogenic
472151	46XY	Male	duplication	Open-access	GRCh37/hg19	17	66119884	81060040	Heterozygous	Pathogenic
472151	46XY	Male	deletion	Open-access	GRCh37/hg19	18	56705616	78015180	Heterozygous	Pathogenic
472153	46XX	Female	duplication	Open-access	GRCh37/hg19	20	60538278	62934877	Heterozygous	Pathogenic
472153	46XX	Female	deletion	Open-access	GRCh37/hg19	18	68786780	78015180	Heterozygous	Pathogenic
472154	46XX	Female	duplication	Open-access	GRCh37/hg19	2	14238	14815508	Heterozygous	Pathogenic
472155	46XY	Male	deletion	Open-access	GRCh37/hg19	8	8094406	12483094	Heterozygous	Pathogenic
472156	46XY	Male	deletion	Open-access	GRCh37/hg19	17	9575948	17446103	Heterozygous	Pathogenic
472157	46XY	Male	deletion	Open-access	GRCh37/hg19	5	163698956	172218380	Heterozygous	Pathogenic
472158	46XY	Male	duplication	Open-access	GRCh37/hg19	1	145021126	145743096	Heterozygous	Pathogenic
472159	46XX	Female	deletion	Open-access	GRCh37/hg19	3	134968465	138809935	Heterozygous	Pathogenic
472160	46XY	Male	deletion	Open-access	GRCh37/hg19	1	160556144	166925806	Heterozygous	Pathogenic
472161	46XY	Male	deletion	Open-access	GRCh37/hg19	22	18640300	21798907	Heterozygous	Pathogenic
472162	46XX	Female	deletion	Open-access	GRCh37/hg19	1	82154	2974742	Heterozygous	Pathogenic
472163	46XY	Male	duplication	Open-access	GRCh37/hg19	17	736050	2205923	Heterozygous	Pathogenic
472164	46XX	Female	duplication	Open-access	GRCh37/hg19	2	223820025	243048760	Heterozygous	Pathogenic
472165	46XY	Male	deletion	Open-access	GRCh37/hg19	16	29595483	30198151	Heterozygous	Pathogenic
472166	46XX	Female	deletion	Open-access	GRCh37/hg19	1	235542387	249218992	Heterozygous	Pathogenic
472168	46XX	Female	duplication	Open-access	GRCh37/hg19	19	27960006	41351614	Heterozygous	Pathogenic
472169	46XX	Female	deletion	Open-access	GRCh37/hg19	19	3665558	4268341	Heterozygous	Pathogenic
472170	46XX	Female	duplication	Open-access	GRCh37/hg19	3	187615000	197838262	Heterozygous	Pathogenic
472171	46XX	Female	deletion	Open-access	GRCh37/hg19	3	195738406	197346566	Heterozygous	Pathogenic
472172	46XY	Male	deletion	Open-access	GRCh37/hg19	11	70470633	70781724	Heterozygous	Pathogenic
472174	46XY	Male	deletion	Open-access	GRCh37/hg19	17	1610858	2553152	Heterozygous	Pathogenic
472175	46XY	Male	duplication	Open-access	GRCh37/hg19	15	22750305	23226254	Heterozygous	Pathogenic
472176	46XY	Male	deletion	Open-access	GRCh37/hg19	20	30870533	36244767	Heterozygous	Pathogenic
472177	46XX	Female	deletion	Open-access	GRCh37/hg19	17	16660721	20417975	Heterozygous	Pathogenic
472178	46XY	Male	deletion	Open-access	GRCh37/hg19	22	18886915	21798907	Heterozygous	Pathogenic
472179	46XX	Female	deletion	Open-access	GRCh37/hg19	15	22750305	23226254	Heterozygous	Pathogenic
472180	46XY	Male	deletion	Open-access	GRCh37/hg19	1	30944362	37256063	Heterozygous	Pathogenic
472181	46XY	Male	deletion	Open-access	GRCh37/hg19	17	43693538	44208333	Heterozygous	Pathogenic
472182	46XX	Female	deletion	Open-access	GRCh37/hg19	5	21585236	24274495	Heterozygous	Pathogenic
472183	46XY	Male	deletion	Open-access	GRCh37/hg19	16	29595483	30364071	Heterozygous	Pathogenic
472184	46XX	Female	deletion	Open-access	GRCh37/hg19	1	82154	2587026	Heterozygous	Pathogenic
472185	46XX	Female	deletion	Open-access	GRCh37/hg19	5	175433876	177484841	Heterozygous	Pathogenic
472186	46XY	Male	deletion	Open-access	GRCh37/hg19	22	18886915	21811991	Heterozygous	Pathogenic
472187	46XX	Female	deletion	Open-access	GRCh37/hg19	9	113463218	122535333	Heterozygous	Pathogenic
472188	46XY	Male	duplication	Open-access	GRCh37/hg19	22	23699269	24996630	Heterozygous	Pathogenic
472189	46XX	Female	duplication	Open-access	GRCh37/hg19	2	14238	1127747	Heterozygous	Pathogenic
472190	46XY	Male	duplication	Open-access	GRCh37/hg19	7	145986873	159126310	Heterozygous	Pathogenic
472192	46XY	Male	deletion	Open-access	GRCh37/hg19	21	37606670	42576964	Heterozygous	Pathogenic
472193	46XY	Male	deletion	Open-access	GRCh37/hg19	16	88165	1468750	Heterozygous	Pathogenic
472194	46XX	Female	duplication	Open-access	GRCh37/hg19	22	16114244	22523687	Heterozygous	Pathogenic
472195	46XY	Male	deletion	Open-access	GRCh37/hg19	1	146152553	147911246	Heterozygous	Pathogenic
472196	46XX	Female	deletion	Open-access	GRCh37/hg19	4	49450	16005699	Heterozygous	Pathogenic
472197	46XY	Male	deletion	Open-access	GRCh37/hg19	9	112684039	120169552	Heterozygous	Pathogenic
472198	46XX	Female	deletion	Open-access	GRCh37/hg19	2	235111962	243048760	Heterozygous	Pathogenic
472199	46XY	Male	duplication	Open-access	GRCh37/hg19	22	44342325	46492437	Heterozygous	Pathogenic
472200	46XY	Male	deletion	Open-access	GRCh37/hg19	22	18844632	21798907	Heterozygous	Pathogenic
472201	46XX	Female	deletion	Open-access	GRCh37/hg19	18	13034	15375878	Heterozygous	Pathogenic
472202	46XY	Male	duplication	Open-access	GRCh37/hg19	X	599506	682100	Hemizygous	Pathogenic
472204	46XY	Male	duplication	Open-access	GRCh37/hg19	X	60814	596647	Hemizygous	Pathogenic
472205	46XY	Male	deletion	Open-access	GRCh37/hg19	5	38139	12948221	Heterozygous	Pathogenic
472206	46XY	Male	duplication	Open-access	GRCh37/hg19	16	29647342	30192359	Heterozygous	Pathogenic
472207	46XX	Female	deletion	Open-access	GRCh37/hg19	15	20071673	31497047	Heterozygous	Pathogenic
472208	46XX	Female	duplication	Open-access	GRCh37/hg19	9	19866420	23422265	Heterozygous	Pathogenic
472209	46XX	Female	deletion	Open-access	GRCh37/hg19	16	15092778	16291983	Heterozygous	Pathogenic
472211	46XX	Female	deletion	Open-access	GRCh38	X	19866420	23422265	Heterozygous	Pathogenic
472212	46XY	Male	deletion	Open-access	GRCh37/hg19	16	29595483	30215621	Heterozygous	Pathogenic
472213	46XY	Male	duplication	Open-access	GRCh37/hg19	11	116695818	132693210	Heterozygous	Pathogenic
472214	46XX	Female	deletion	Open-access	GRCh37/hg19	4	49450	1876247	Heterozygous	Pathogenic
472215	46XY	Male	deletion	Open-access	GRCh37/hg19	2	50804469	51017111	Heterozygous	Pathogenic
472216	46XX	Female	deletion	Open-access	GRCh37/hg19	14	102946341	106199579	Heterozygous	Pathogenic
472217	46XX	Female	duplication	Open-access	GRCh37/hg19	7	2937450	9131069	Heterozygous	Pathogenic
472218	46XX	Female	deletion	Open-access	GRCh37/hg19	22	21797812	22976113	Heterozygous	Pathogenic
472220	46XX	Female	duplication	Open-access	GRCh37/hg19	2	14238	10567895	Heterozygous	Pathogenic
472221	46XY	Male	duplication	Open-access	GRCh37/hg19	1	146501348	147826789	Heterozygous	Pathogenic
472222	46XY	Male	duplication	Open-access	GRCh37/hg19	X	60814	8485023	Hemizygous	Pathogenic
472223	46XY	Male	deletion	Open-access	GRCh37/hg19	10	88530481	91129012	Heterozygous	Pathogenic
472225	46XX	Female	duplication	Open-access	GRCh37/hg19	X	515011	829150	Heterozygous	Pathogenic
472226	46XX	Female	duplication	Open-access	GRCh37/hg19	17	8547	21490090	Heterozygous	Pathogenic
472227	46XY	Male	deletion	Open-access	GRCh37/hg19	11	124697202	134934063	Heterozygous	Pathogenic
472228	46XY	Male	duplication	Open-access	GRCh37/hg19	22	18886915	21463730	Heterozygous	Pathogenic
472229	46XX	Female	deletion	Open-access	GRCh37/hg19	15	23272733	28544359	Heterozygous	Pathogenic
472230	46XY	Male	deletion	Open-access	GRCh37/hg19	10	104433308	108628859	Heterozygous	Pathogenic
472231	46XY	Male	duplication	Open-access	GRCh38	1	146066001	149601062	Heterozygous	Pathogenic
472232	46XY	Male	deletion	Open-access	GRCh37/hg19	19	2512876	3610776	Heterozygous	Pathogenic
472233	46XX	Female	deletion	Open-access	GRCh37/hg19	2	164106998	174035039	Heterozygous	Pathogenic
472234	46XX	Female	duplication	Open-access	GRCh37/hg19	X	153421852	153682596	Heterozygous	Pathogenic
472235	46XX	Female	deletion	Open-access	GRCh37/hg19	2	148918074	149098655	Heterozygous	Pathogenic
472236	46XX	Female	deletion	Open-access	GRCh37/hg19	8	164984	7881478	Heterozygous	Pathogenic
472237	46XX	Female	duplication	Open-access	GRCh37/hg19	16	21966869	29303244	Heterozygous	Pathogenic
472238	46XX	Female	deletion	Open-access	GRCh37/hg19	7	69214112	69460580	Heterozygous	Pathogenic
472239	46XX	Female	deletion	Open-access	GRCh37/hg19	10	98087	8064199	Heterozygous	Pathogenic
472240	46XY	Male	deletion	Open-access	GRCh37/hg19	16	14968859	16306563	Heterozygous	Pathogenic
472241	46XX	Female	deletion	Open-access	GRCh37/hg19	22	18886915	21463730	Heterozygous	Pathogenic
472242	46XX	Female	deletion	Open-access	GRCh37/hg19	7	72722981	74335373	Heterozygous	Pathogenic
472243	46XX	Female	duplication	Open-access	GRCh37/hg19	16	46450037	63178736	Heterozygous	Pathogenic
472245	46XX	Female	deletion	Open-access	GRCh37/hg19	1	146506691	147826789	Heterozygous	Pathogenic
472246	46XY	Male	deletion	Open-access	GRCh37/hg19	15	23272733	28544359	Heterozygous	Pathogenic
472247	46XX	Female	deletion	Open-access	GRCh37/hg19	9	46587	2282951	Heterozygous	Pathogenic
472248	46XX	Female	deletion	Open-access	GRCh37/hg19	4	1742400	6904074	Heterozygous	Pathogenic
472249	46XX	Female	deletion	Open-access	GRCh37/hg19	11	127396922	129765630	Heterozygous	Pathogenic
472250	46XY	Male	deletion	Open-access	GRCh37/hg19	11	62482267	64456075	Heterozygous	Pathogenic
472251	46XX	Female	deletion	Open-access	GRCh37/hg19	15	22750305	23226254	Heterozygous	Pathogenic
472252	46XY	Male	deletion	Open-access	GRCh37/hg19	1	164481676	168375973	Heterozygous	Pathogenic
472253	46XY	Male	duplication	Open-access	GRCh37/hg19	3	195746112	197346971	Heterozygous	Pathogenic
472255	46XY	Male	deletion	Open-access	GRCh37/hg19	20	63244	1806815	Heterozygous	Pathogenic
472256	46XX	Female	deletion	Open-access	GRCh37/hg19	11	126352844	134934063	Heterozygous	Pathogenic
472257	46XX	Female	deletion	Open-access	GRCh37/hg19	8	100464671	100750290	Heterozygous	Pathogenic
472258	46XX	Female	deletion	Open-access	GRCh37/hg19	18	13034	7679794	Heterozygous	Pathogenic
472259	46XX	Female	deletion	Open-access	GRCh37/hg19	15	22755185	23161330	Heterozygous	Pathogenic
472260	46XY	Male	duplication	Open-access	GRCh37/hg19	15	20071673	32514341	Heterozygous	Pathogenic
472261	46XY	Male	duplication	Open-access	GRCh37/hg19	15	23667412	28530182	Heterozygous	Pathogenic
472262	46XX	Female	deletion	Open-access	GRCh37/hg19	13	112333649	115103529	Heterozygous	Pathogenic
472263	46XY	Male	deletion	Open-access	GRCh37/hg19	15	74413634	76054333	Heterozygous	Pathogenic
472264	46XX	Female	duplication	Open-access	GRCh37/hg19	17	34825482	36195934	Heterozygous	Pathogenic
472265	46XY	Male	duplication	Open-access	GRCh37/hg19	14	19255726	35076347	Heterozygous	Pathogenic
472266	46XY	Male	duplication	Open-access	GRCh37/hg19	17	14101238	15375560	Heterozygous	Pathogenic
472267	46XY	Male	deletion	Open-access	GRCh37/hg19	8	19074836	22832115	Heterozygous	Pathogenic
472268	46XY	Male	deletion	Open-access	GRCh37/hg19	1	102734224	114766687	Heterozygous	Pathogenic
472269	46XX	Female	duplication	Open-access	GRCh37/hg19	18	13034	15375878	Heterozygous	Pathogenic
472270	46XY	Male	deletion	Open-access	GRCh37/hg19	17	8547	3445901	Heterozygous	Pathogenic
472271	46XY	Male	deletion	Open-access	GRCh37/hg19	12	121216531	123860025	Heterozygous	Pathogenic
472272	46XY	Male	deletion	Open-access	GRCh37/hg19	14	22201888	25498976	Heterozygous	Pathogenic
472273	46XX	Female	duplication	Open-access	GRCh37/hg19	15	30936285	32514341	Heterozygous	Pathogenic
472274	46XY	Male	duplication	Open-access	GRCh37/hg19	7	72850178	74076493	Heterozygous	Pathogenic
472275	46XY	Male	duplication	Open-access	GRCh37/hg19	15	32049125	32514341	Heterozygous	Pathogenic
472276	46XY	Male	duplication	Open-access	GRCh37/hg19	2	140896080	155919140	Heterozygous	Pathogenic
472277	46XY	Male	deletion	Open-access	GRCh37/hg19	9	46587	2358639	Heterozygous	Pathogenic
472278	46XX	Female	deletion	Open-access	GRCh37/hg19	7	76759712	83737144	Heterozygous	Pathogenic
472279	46XY	Male	deletion	Open-access	GRCh37/hg19	22	18844632	21463730	Heterozygous	Pathogenic
472280	46XX	Female	duplication	Open-access	GRCh37/hg19	X	6458166	8101776	Heterozygous	Pathogenic
472281	46XY	Male	deletion	Open-access	GRCh37/hg19	16	28825605	29134064	Heterozygous	Pathogenic
472282	46XX	Female	deletion	Open-access	GRCh37/hg19	21	40112319	47834216	Heterozygous	Pathogenic
472283	46XX	Female	deletion	Open-access	GRCh37/hg19	17	43703798	44212391	Heterozygous	Pathogenic
472284	46XX	Female	deletion	Open-access	GRCh37/hg19	17	8547	2431610	Heterozygous	Pathogenic
472286	46XY	Male	deletion	Open-access	GRCh37/hg19	7	13071287	20530767	Heterozygous	Pathogenic
472287	46XX	Female	duplication	Open-access	GRCh37/hg19	1	228188545	248688317	Heterozygous	Pathogenic
472288	46XY	Male	deletion	Open-access	GRCh37/hg19	1	82154	3413997	Heterozygous	Pathogenic
472288	46XY	Male	duplication	Open-access	GRCh37/hg19	1	240164711	249218992	Heterozygous	Pathogenic
472289	46XY	Male	deletion	Open-access	GRCh37/hg19	16	28825605	28987653	Heterozygous	Pathogenic
472290	46XY	Male	deletion	Open-access	GRCh37/hg19	18	13034	11377692	Heterozygous	Pathogenic
472291	46XX	Female	deletion	Open-access	GRCh37/hg19	2	147559341	152362730	Heterozygous	Pathogenic
472292	46XY	Male	deletion	Open-access	GRCh37/hg19	15	22750305	23226254	Heterozygous	Pathogenic
472294	46XY	Male	duplication	Open-access	GRCh37/hg19	22	20774454	21463730	Heterozygous	Pathogenic
472295	46XY	Male	deletion	Open-access	GRCh37/hg19	18	67600991	78015180	Heterozygous	Pathogenic
472295	46XY	Male	duplication	Open-access	GRCh37/hg19	8	123626804	146293414	Heterozygous	Pathogenic
472296	46XX	Female	deletion	Open-access	GRCh37/hg19	3	112144026	115504836	Heterozygous	Pathogenic
472297	46XY	Male	deletion	Open-access	GRCh37/hg19	4	81950655	83733766	Heterozygous	Pathogenic
438713	46XY	Male	duplication	Open-access	GRCh38	20	24699365	35911377	Heterozygous	Pathogenic
438713	46XY	Male	duplication	Open-access	GRCh37/hg19	1	54588110	69217209	Heterozygous	Pathogenic
472299	46XX	Female	deletion	Open-access	GRCh37/hg19	1	82154	3393037	Heterozygous	Pathogenic
472300	46XX	Female	deletion	Open-access	GRCh38	15	22600363	23226874	Heterozygous	Pathogenic
472301	46XY	Male	duplication	Open-access	GRCh37/hg19	4	3429856	18968306	Heterozygous	Pathogenic
472302	46XX	Female	deletion	Open-access	GRCh37/hg19	14	89265337	99377959	Heterozygous	Pathogenic
472303	46XX	Female	deletion	Open-access	GRCh37/hg19	15	33997257	35097579	Heterozygous	Pathogenic
472304	46XX	Female	deletion	Open-access	GRCh37/hg19	3	137817829	139181370	Heterozygous	Pathogenic
472305	46XY	Male	duplication	Open-access	GRCh38	1	145430996	149492631	Heterozygous	Pathogenic
472306	46XY	Male	deletion	Open-access	GRCh37/hg19	4	951179	8190219	Heterozygous	Pathogenic
472307	46XY	Male	deletion	Open-access	GRCh38	X	10001	258333	Hemizygous	Pathogenic
472308	46XY	Male	deletion	Open-access	GRCh37/hg19	11	38090281	49257082	Heterozygous	Pathogenic
473125	46XX	Female	deletion	Open-access	GRCh37/hg19	1	144957137	145523906	Heterozygous	Pathogenic
472309	46XX	Female	duplication	Open-access	GRCh37/hg19	7	13265700	29668638	Heterozygous	Pathogenic
472310	46XX	Female	duplication	Open-access	GRCh37/hg19	15	20071673	32620127	Heterozygous	Pathogenic
472311	46XX	Female	deletion	Open-access	GRCh37/hg19	2	200316591	200700685	Heterozygous	Pathogenic
472312	46XX	Female	duplication	Open-access	GRCh37/hg19	9	46587	4413449	Heterozygous	Pathogenic
472313	46XY	Male	deletion	Open-access	GRCh37/hg19	21	47243074	48100155	Heterozygous	Pathogenic
472313	46XY	Male	deletion	Open-access	GRCh38	22	16367189	20383613	Heterozygous	Pathogenic
472314	46XY	Male	deletion	Open-access	GRCh37/hg19	16	67531895	67770724	Heterozygous	Pathogenic
472315	46XX	Female	deletion	Open-access	GRCh37/hg19	2	241689925	243048760	Heterozygous	Pathogenic
472315	46XX	Female	duplication	Open-access	GRCh37/hg19	15	98152358	102461162	Heterozygous	Pathogenic
472315	46XX	Female	deletion	Open-access	GRCh37/hg19	X	125915485	132728528	Heterozygous	Pathogenic
472316	46XY	Male	duplication	Open-access	GRCh37/hg19	20	8724588	9400564	Heterozygous	Pathogenic
472316	46XY	Male	duplication	Open-access	GRCh37/hg19	8	140116013	146293414	Heterozygous	Pathogenic
472316	46XY	Male	deletion	Open-access	GRCh37/hg19	8	164984	7154036	Heterozygous	Pathogenic
472317	46XY	Male	deletion	Open-access	GRCh37/hg19	X	154933691	155254881	Hemizygous	Pathogenic
472317	46XY	Male	duplication	Open-access	GRCh37/hg19	X	60814	2689575	Hemizygous	Pathogenic
472318	46XX	Female	deletion	Open-access	GRCh37/hg19	X	153626441	155254881	Heterozygous	Pathogenic
472319	46XX	Female	duplication	Open-access	GRCh37/hg19	16	15129970	16293190	Heterozygous	Pathogenic
472320	46XX	Female	deletion	Open-access	GRCh37/hg19	15	23656946	29006093	Heterozygous	Pathogenic
472321	46XX	Female	duplication	Open-access	GRCh37/hg19	17	53206	3078700	Heterozygous	Pathogenic
472321	46XX	Female	deletion	Open-access	GRCh37/hg19	3	61495	4015109	Heterozygous	Pathogenic
472322	46XY	Male	deletion	Open-access	GRCh37/hg19	18	68016873	78015180	Heterozygous	Pathogenic
472323	46XX	Female	deletion	Open-access	GRCh37/hg19	6	9927614	16080109	Heterozygous	Pathogenic
472324	46XY	Male	duplication	Open-access	GRCh37/hg19	16	28861734	29134064	Heterozygous	Pathogenic
472325	46XX	Female	duplication	Open-access	GRCh37/hg19	22	38388203	51211392	Heterozygous	Pathogenic
472326	46XX	Female	deletion	Open-access	GRCh37/hg19	18	13034	15330525	Heterozygous	Pathogenic
472328	46XX	Female	deletion	Open-access	GRCh37/hg19	16	21769324	22552780	Heterozygous	Pathogenic
438680	46XY	Male	deletion	Open-access	GRCh37/hg19	1	247455719	249218992	Heterozygous	Pathogenic
438680	46XY	Male	duplication	Open-access	GRCh37/hg19	16	69597882	90163275	Heterozygous	Pathogenic
472329	46XY	Male	deletion	Open-access	GRCh37/hg19	22	46928266	51211392	Heterozygous	Pathogenic
472330	46XX	Female	duplication	Open-access	GRCh37/hg19	3	180374223	197838262	Heterozygous	Pathogenic
472330	46XX	Female	deletion	Open-access	GRCh37/hg19	4	171215956	190915650	Heterozygous	Pathogenic
472331	46XX	Female	deletion	Open-access	GRCh37/hg19	22	42152988	51211392	Heterozygous	Pathogenic
472333	46XY	Male	deletion	Open-access	GRCh37/hg19	1	82154	3522561	Heterozygous	Pathogenic
472334	46XY	Male	deletion	Open-access	GRCh37/hg19	3	61495	7817657	Heterozygous	Pathogenic
472335	46XX	Female	deletion	Open-access	GRCh37/hg19	18	13034	15249516	Heterozygous	Pathogenic
472336	46XY	Male	deletion	Open-access	GRCh37/hg19	6	13231980	20231272	Heterozygous	Pathogenic
472337	46XX	Female	deletion	Open-access	GRCh37/hg19	10	118955564	128174706	Heterozygous	Pathogenic
472338	46XX	Female	duplication	Open-access	GRCh37/hg19	17	64590730	66416625	Heterozygous	Pathogenic
472339	46XY	Male	deletion	Open-access	GRCh37/hg19	18	56902134	78015180	Heterozygous	Pathogenic
472340	46XX	Female	deletion	Open-access	GRCh37/hg19	17	43707300	44212727	Heterozygous	Pathogenic
472341	46XX	Female	deletion	Open-access	GRCh37/hg19	18	52989354	53080391	Heterozygous	Pathogenic
472342	46XY	Male	deletion	Open-access	GRCh37/hg19	2	60910033	64133562	Heterozygous	Pathogenic
472343	46XY	Male	deletion	Open-access	GRCh37/hg19	18	52955116	68032479	Heterozygous	Pathogenic
472344	46XY	Male	deletion	Open-access	GRCh37/hg19	22	18889490	21608479	Heterozygous	Pathogenic
472345	46XX	Female	duplication	Open-access	GRCh37/hg19	X	144898273	155254881	Heterozygous	Pathogenic
472346	46XX	Female	deletion	Open-access	GRCh37/hg19	17	43703798	44212391	Heterozygous	Pathogenic
472347	46XX	Female	duplication	Open-access	GRCh37/hg19	4	189628999	190915650	Heterozygous	Pathogenic
472348	46XX	Female	deletion	Open-access	GRCh37/hg19	1	77221362	90498540	Heterozygous	Pathogenic
472349	46XX	Female	deletion	Open-access	GRCh37/hg19	17	43685925	44212391	Heterozygous	Pathogenic
472350	46XY	Male	duplication	Open-access	GRCh37/hg19	15	32019919	32513233	Heterozygous	Pathogenic
472351	46XX	Female	duplication	Open-access	GRCh37/hg19	4	190710253	190915650	Heterozygous	Pathogenic
472351	46XX	Female	deletion	Open-access	GRCh37/hg19	1	241186585	249218992	Heterozygous	Pathogenic
472352	46XY	Male	duplication	Open-access	GRCh37/hg19	15	30950529	32514341	Heterozygous	Pathogenic
472353	46XX	Female	deletion	Open-access	GRCh37/hg19	16	29614976	30215621	Heterozygous	Pathogenic
472354	46XY	Male	deletion	Open-access	GRCh37/hg19	22	18640300	21811991	Heterozygous	Pathogenic
472355	46XY	Male	deletion	Open-access	GRCh37/hg19	17	28892843	30380381	Heterozygous	Pathogenic
472357	46XY	Male	duplication	Open-access	GRCh37/hg19	X	6456940	8141017	Hemizygous	Pathogenic
472358	46XX	Female	deletion	Open-access	GRCh37/hg19	11	119844041	134934063	Heterozygous	Pathogenic
472359	46XX	Female	deletion	Open-access	GRCh37/hg19	3	195677895	197325940	Heterozygous	Pathogenic
472360	46XY	Male	deletion	Open-access	GRCh37/hg19	9	140194903	140678920	Heterozygous	Pathogenic
472361	46XX	Female	deletion	Open-access	GRCh37/hg19	22	46814671	51211392	Heterozygous	Pathogenic
472362	46XX	Female	deletion	Open-access	GRCh37/hg19	X	6449601	8135053	Heterozygous	Pathogenic
472362	46XX	Female	deletion	Open-access	GRCh37/hg19	2	182766083	185444506	Heterozygous	Pathogenic
472362	46XX	Female	deletion	Open-access	GRCh37/hg19	2	175487267	178883104	Heterozygous	Pathogenic
472363	46XX	Female	deletion	Open-access	GRCh37/hg19	22	18640300	21463730	Heterozygous	Pathogenic
472364	46XX	Female	deletion	Open-access	GRCh37/hg19	9	139830787	141066491	Heterozygous	Pathogenic
472365	46XY	Male	duplication	Open-access	GRCh37/hg19	15	32018731	32514341	Heterozygous	Pathogenic
472366	46XY	Male	deletion	Open-access	GRCh37/hg19	16	28619309	29043450	Heterozygous	Pathogenic
472366	46XY	Male	deletion	Open-access	GRCh37/hg19	1	82154	2495088	Heterozygous	Pathogenic
472367	46XY	Male	duplication	Open-access	GRCh37/hg19	5	172979183	180693344	Heterozygous	Pathogenic
472367	46XY	Male	deletion	Open-access	GRCh37/hg19	1	82154	9152080	Heterozygous	Pathogenic
472368	46XY	Male	duplication	Open-access	GRCh37/hg19	22	16114244	33531406	Heterozygous	Pathogenic
472369	46XY	Male	deletion	Open-access	GRCh37/hg19	5	88066658	88155517	Heterozygous	Pathogenic
472370	46XY	Male	deletion	Open-access	GRCh37/hg19	15	30611102	32833659	Heterozygous	Pathogenic
472371	46XY	Male	deletion	Open-access	GRCh37/hg19	17	1239946	2431610	Heterozygous	Pathogenic
472372	46XX	Female	deletion	Open-access	GRCh37/hg19	17	43703798	44164956	Heterozygous	Pathogenic
472373	46XY	Male	deletion	Open-access	GRCh37/hg19	18	71061875	78015180	Heterozygous	Pathogenic
472374	46XY	Male	duplication	Open-access	GRCh37/hg19	17	43713925	44326245	Heterozygous	Pathogenic
472375	46XY	Male	deletion	Open-access	GRCh37/hg19	11	124578282	134465220	Heterozygous	Pathogenic
472376	46XY	Male	deletion	Open-access	GRCh37/hg19	8	146184237	146293414	Heterozygous	Pathogenic
472376	46XY	Male	duplication	Open-access	GRCh37/hg19	16	69522188	90274695	Heterozygous	Pathogenic
472377	46XX	Female	deletion	Open-access	GRCh37/hg19	1	244516334	245462248	Heterozygous	Pathogenic
472378	46XX	Female	duplication	Open-access	GRCh37/hg19	13	89425142	93467109	Heterozygous	Pathogenic
472378	46XX	Female	deletion	Open-access	GRCh37/hg19	13	97631402	108591472	Heterozygous	Pathogenic
472379	46XX	Female	deletion	Open-access	GRCh37/hg19	X	41457928	41573087	Heterozygous	Pathogenic
472380	46XY	Male	duplication	Open-access	GRCh37/hg19	22	49396512	49984688	Heterozygous	Pathogenic
472381	46XY	Male	deletion	Open-access	GRCh37/hg19	15	25068609	25085355	Heterozygous	Pathogenic
472382	46XY	Male	duplication	Open-access	GRCh37/hg19	11	47963149	48100155	Heterozygous	Pathogenic
472383	46XX	Female	duplication	Open-access	GRCh37/hg19	15	32018731	32514341	Heterozygous	Pathogenic
472384	46XY	Male	deletion	Open-access	GRCh37/hg19	1	6440288	12391953	Heterozygous	Pathogenic
472385	46XY	Male	deletion	Open-access	GRCh37/hg19	6	170099398	170980171	Heterozygous	Pathogenic
472385	46XY	Male	duplication	Open-access	GRCh37/hg19	1	82154	6184192	Heterozygous	Pathogenic
472386	46XX	Female	deletion	Open-access	GRCh37/hg19	9	46587	299315	Heterozygous	Pathogenic
472387	46XX	Female	deletion	Open-access	GRCh37/hg19	4	49450	5516502	Heterozygous	Pathogenic
472388	46XY	Male	deletion	Open-access	GRCh38	15	20007545	22472558	Heterozygous	Pathogenic
472389	46XX	Female	deletion	Open-access	GRCh37/hg19	16	29614976	30192561	Heterozygous	Pathogenic
472390	46XX	Female	deletion	Open-access	GRCh37/hg19	4	180267949	190963766	Heterozygous	Pathogenic
472390	46XX	Female	duplication	Open-access	GRCh37/hg19	12	191619	17007802	Heterozygous	Pathogenic
472391	46XY	Male	deletion	Open-access	GRCh37/hg19	18	52894860	53292430	Heterozygous	Pathogenic
472392	46XX	Female	deletion	Open-access	GRCh37/hg19	22	18844632	21811991	Heterozygous	Pathogenic
472393	46XY	Male	deletion	Open-access	GRCh37/hg19	17	16603145	20351106	Heterozygous	Pathogenic
472394	46XY	Male	duplication	Open-access	GRCh37/hg19	16	29647342	30198151	Heterozygous	Pathogenic
472395	46XY	Male	deletion	Open-access	GRCh37/hg19	17	34462907	36307189	Heterozygous	Pathogenic
472396	46XY	Male	duplication	Open-access	GRCh37/hg19	7	46587	396380	Heterozygous	Pathogenic
472397	46XY	Male	duplication	Open-access	GRCh37/hg19	15	20071673	29905861	Heterozygous	Pathogenic
472398	46XX	Female	duplication	Open-access	GRCh37/hg19	1	234009231	238605709	Heterozygous	Pathogenic
472399	46XY	Male	deletion	Open-access	GRCh37/hg19	16	15737275	15831798	Heterozygous	Pathogenic
472400	46XX	Female	deletion	Open-access	GRCh37/hg19	15	20071673	32439298	Heterozygous	Pathogenic
472401	46XY	Male	deletion	Open-access	GRCh37/hg19	10	89707494	89719816	Heterozygous	Pathogenic
472402	46XX	Female	deletion	Open-access	GRCh37/hg19	10	98087	10660838	Heterozygous	Pathogenic
472404	46XX	Female	deletion	Open-access	GRCh38	1	143822876	149601062	Heterozygous	Pathogenic
472405	46XY	Male	duplication	Open-access	GRCh37/hg19	22	18891398	20308800	Heterozygous	Pathogenic
472406	46XY	Male	deletion	Open-access	GRCh37/hg19	2	148738527	148962041	Heterozygous	Pathogenic
472407	46XX	Female	duplication	Open-access	GRCh37/hg19	8	164984	3663971	Heterozygous	Pathogenic
472408	46XY	Male	deletion	Open-access	GRCh37/hg19	X	50484369	50671668	Hemizygous	Pathogenic
472410	46XX	Female	deletion	Open-access	GRCh37/hg19	4	56190316	71875237	Heterozygous	Pathogenic
472411	46XX	Female	duplication	Open-access	GRCh37/hg19	15	30936285	32514341	Heterozygous	Pathogenic
472412	46XY	Male	duplication	Open-access	GRCh37/hg19	18	13034	14056604	Heterozygous	Pathogenic
472413	46XX	Female	deletion	Open-access	GRCh37/hg19	7	72276703	74145904	Heterozygous	Pathogenic
472414	46XX	Female	deletion	Open-access	GRCh37/hg19	4	166655128	185173993	Heterozygous	Pathogenic
472415	46XY	Male	deletion	Open-access	GRCh37/hg19	22	18844632	20312668	Heterozygous	Pathogenic
472416	46XX	Female	duplication	Open-access	GRCh38	22	16367189	18145948	Heterozygous	Pathogenic
472417	46XX	Female	duplication	Open-access	GRCh37/hg19	22	18886915	21463730	Heterozygous	Pathogenic
472418	46XX	Female	deletion	Open-access	GRCh37/hg19	16	28825605	29134064	Heterozygous	Pathogenic
472419	46XX	Female	deletion	Open-access	GRCh37/hg19	X	44709123	44875409	Heterozygous	Pathogenic
472420	46XX	Female	deletion	Open-access	GRCh37/hg19	X	6451799	8135053	Heterozygous	Pathogenic
472421	46XX	Female	duplication	Open-access	GRCh37/hg19	15	32049125	32514341	Heterozygous	Pathogenic
472422	46XY	Male	deletion	Open-access	GRCh37/hg19	15	23226254	28544359	Heterozygous	Pathogenic
472424	46XY	Male	deletion	Open-access	GRCh37/hg19	Y	28650343	28817458	Hemizygous	Pathogenic
472424	46XY	Male	deletion	Open-access	GRCh37/hg19	X	154933691	155236712	Hemizygous	Pathogenic
472424	46XY	Male	duplication	Open-access	GRCh37/hg19	X	60814	2697868	Hemizygous	Pathogenic
472424	46XY	Male	duplication	Open-access	GRCh37/hg19	Y	2825845	6635162	Hemizygous	Pathogenic
472425	46XY	Male	deletion	Open-access	GRCh37/hg19	22	18844632	21463730	Heterozygous	Pathogenic
472426	46XX	Female	duplication	Open-access	GRCh37/hg19	18	13034	5896376	Heterozygous	Pathogenic
472426	46XX	Female	duplication	Open-access	GRCh38	18	5900774	20959845	Heterozygous	Pathogenic
472427	46XX	Female	deletion	Open-access	GRCh37/hg19	21	35426855	48100155	Heterozygous	Pathogenic
472428	46XX	Female	deletion	Open-access	GRCh37/hg19	9	46587	14493251	Heterozygous	Pathogenic
472429	46XX	Female	deletion	Open-access	GRCh37/hg19	3	107661284	121119101	Heterozygous	Pathogenic
472430	46XY	Male	deletion	Open-access	GRCh37/hg19	22	18844632	21463730	Heterozygous	Pathogenic
472431	46XX	Female	duplication	Open-access	GRCh37/hg19	9	139234512	141066491	Heterozygous	Pathogenic
472431	46XX	Female	deletion	Open-access	GRCh37/hg19	10	98087	5580628	Heterozygous	Pathogenic
472432	46XY	Male	deletion	Open-access	GRCh37/hg19	22	18844632	21463730	Heterozygous	Pathogenic
472434	46XY	Male	duplication	Open-access	GRCh37/hg19	7	36421494	56781540	Heterozygous	Pathogenic
472434	46XY	Male	deletion	Open-access	GRCh37/hg19	7	63298188	86593170	Heterozygous	Pathogenic
472435	46XX	Female	duplication	Open-access	GRCh38	15	19866420	23226874	Heterozygous	Pathogenic
472436	46XX	Female	deletion	Open-access	GRCh37/hg19	1	82154	5215285	Heterozygous	Pathogenic
472437	46XX	Female	deletion	Open-access	GRCh37/hg19	1	82154	5362345	Heterozygous	Pathogenic
472438	46XY	Male	deletion	Open-access	GRCh37/hg19	18	50018442	54042206	Heterozygous	Pathogenic
472439	46XY	Male	deletion	Open-access	GRCh37/hg19	4	115656533	136882276	Heterozygous	Pathogenic
472440	46XX	Female	deletion	Open-access	GRCh37/hg19	7	72722981	74145904	Heterozygous	Pathogenic
472441	46XX	Female	deletion	Open-access	GRCh37/hg19	17	43685925	44210778	Heterozygous	Pathogenic
472442	46XX	Female	deletion	Open-access	GRCh37/hg19	1	12192253	17800419	Heterozygous	Pathogenic
472443	46XX	Female	deletion	Open-access	GRCh37/hg19	7	48581776	49420560	Heterozygous	Pathogenic
472444	46XX	Female	duplication	Open-access	GRCh37/hg19	15	22778880	23114374	Heterozygous	Pathogenic
472445	46XY	Male	duplication	Open-access	GRCh37/hg19	15	20071673	28532120	Heterozygous	Pathogenic
472446	46XX	Female	duplication	Open-access	GRCh37/hg19	15	20071673	30614607	Heterozygous	Pathogenic
472448	46XY	Male	deletion	Open-access	GRCh37/hg19	6	98125710	99939045	Heterozygous	Pathogenic
472449	46XY	Male	deletion	Open-access	GRCh37/hg19	16	26683422	30823047	Heterozygous	Pathogenic
472450	46XX	Female	duplication	Open-access	GRCh37/hg19	17	16777177	18702220	Heterozygous	Pathogenic
472451	46XX	Female	deletion	Open-access	GRCh37/hg19	1	166794217	176018764	Heterozygous	Pathogenic
472452	46XY	Male	deletion	Open-access	GRCh38	15	22011483	23226874	Heterozygous	Pathogenic
472453	46XY	Male	deletion	Open-access	GRCh37/hg19	X	41584411	41757357	Hemizygous	Pathogenic
472454	46XX	Female	deletion	Open-access	GRCh37/hg19	6	157180790	157463140	Heterozygous	Pathogenic
472455	46XY	Male	deletion	Open-access	GRCh37/hg19	22	18633446	21463730	Heterozygous	Pathogenic
472456	46XX	Female	deletion	Open-access	GRCh37/hg19	20	48583726	49708973	Heterozygous	Pathogenic
472457	46XX	Female	deletion	Open-access	GRCh37/hg19	4	49450	2559990	Heterozygous	Pathogenic
472458	46XY	Male	deletion	Open-access	GRCh37/hg19	10	76540987	77666682	Heterozygous	Pathogenic
472459	46XY	Male	deletion	Open-access	GRCh37/hg19	1	244934673	246534452	Heterozygous	Pathogenic
472460	46XY	Male	deletion	Open-access	GRCh37/hg19	15	23667412	28544359	Heterozygous	Pathogenic
472461	46XY	Male	deletion	Open-access	GRCh37/hg19	14	35293185	43756913	Heterozygous	Pathogenic
472462	46XY	Male	duplication	Open-access	GRCh37/hg19	16	14975292	16290377	Heterozygous	Pathogenic
472463	46XY	Male	deletion	Open-access	GRCh37/hg19	13	110781087	115103529	Heterozygous	Pathogenic
472463	46XY	Male	duplication	Open-access	GRCh37/hg19	16	78148935	89979494	Heterozygous	Pathogenic
472464	46XY	Male	deletion	Open-access	GRCh37/hg19	21	38432621	48100155	Heterozygous	Pathogenic
472464	46XY	Male	duplication	Open-access	GRCh37/hg19	21	14613203	38429389	Heterozygous	Pathogenic
472465	46XX	Female	deletion	Open-access	GRCh37/hg19	16	28334994	28495346	Heterozygous	Pathogenic
472467	46XY	Male	deletion	Open-access	GRCh37/hg19	X	143829533	147328378	Hemizygous	Pathogenic
472468	46XY	Male	deletion	Open-access	GRCh37/hg19	4	111036402	112293846	Heterozygous	Pathogenic
472469	46XY	Male	deletion	Open-access	GRCh37/hg19	21	43107623	48100155	Heterozygous	Pathogenic
472470	46XX	Female	deletion	Open-access	GRCh37/hg19	22	18844632	21947644	Heterozygous	Pathogenic
472472	46XY	Male	deletion	Open-access	GRCh37/hg19	16	29614976	30364071	Heterozygous	Pathogenic
472473	46XX	Female	deletion	Open-access	GRCh37/hg19	6	108666	8998811	Heterozygous	Pathogenic
472474	46XY	Male	deletion	Open-access	GRCh37/hg19	X	16639392	17395328	Hemizygous	Pathogenic
472475	46XY	Male	deletion	Open-access	GRCh37/hg19	20	30639430	49324381	Heterozygous	Pathogenic
472476	46XX	Female	duplication	Open-access	GRCh37/hg19	22	16114244	20278471	Heterozygous	Pathogenic
472476	46XX	Female	duplication	Open-access	GRCh37/hg19	11	116681008	134934063	Heterozygous	Pathogenic
472477	46XY	Male	deletion	Open-access	GRCh37/hg19	17	43685925	44211405	Heterozygous	Pathogenic
472479	46XX	Female	deletion	Open-access	GRCh37/hg19	10	19197265	32483340	Heterozygous	Pathogenic
472480	46XY	Male	deletion	Open-access	GRCh37/hg19	16	2138315	2152865	Heterozygous	Pathogenic
472480	46XY	Male	deletion	Open-access	GRCh37/hg19	15	22652330	29212947	Heterozygous	Pathogenic
472481	46XX	Female	deletion	Open-access	GRCh37/hg19	7	72748500	74217390	Heterozygous	Pathogenic
472482	46XY	Male	deletion	Open-access	GRCh37/hg19	8	7726969	12494265	Heterozygous	Pathogenic
472483	46XX	Female	deletion	Open-access	GRCh37/hg19	15	22576118	29235279	Heterozygous	Pathogenic
472484	46XY	Male	deletion	Open-access	GRCh37/hg19	X	60814	682100	Hemizygous	Pathogenic
472484	46XY	Male	duplication	Open-access	GRCh37/hg19	X	694232	2689575	Hemizygous	Pathogenic
472484	46XY	Male	deletion	Open-access	GRCh37/hg19	Y	13353108	28650343	Hemizygous	Pathogenic
472485	46XY	Male	deletion	Open-access	GRCh37/hg19	8	164984	7379037	Heterozygous	Pathogenic
472485	46XY	Male	duplication	Open-access	GRCh37/hg19	12	191619	8523012	Heterozygous	Pathogenic
472486	46XX	Female	deletion	Open-access	GRCh37/hg19	12	21452668	25359227	Heterozygous	Pathogenic
472487	46XY	Male	deletion	Open-access	GRCh37/hg19	18	61862921	78015180	Heterozygous	Pathogenic
472489	46XY	Male	deletion	Open-access	GRCh37/hg19	9	33367088	39179289	Heterozygous	Pathogenic
472490	46XX	Female	deletion	Open-access	GRCh37/hg19	17	29000019	30380381	Heterozygous	Pathogenic
472491	46XX	Female	duplication	Open-access	GRCh37/hg19	15	20612840	32420579	Heterozygous	Pathogenic
472492	46XX	Female	duplication	Open-access	GRCh37/hg19	19	55314287	59097160	Heterozygous	Pathogenic
472492	46XX	Female	deletion	Open-access	GRCh37/hg19	8	164984	7371590	Heterozygous	Pathogenic
472493	46XX	Female	duplication	Open-access	GRCh37/hg19	19	40788641	46433397	Heterozygous	Pathogenic
472494	46XY	Male	deletion	Open-access	GRCh37/hg19	4	49450	862156	Heterozygous	Pathogenic
472494	46XY	Male	duplication	Open-access	GRCh37/hg19	19	52959991	59097160	Heterozygous	Pathogenic
472495	46XY	Male	deletion	Open-access	GRCh37/hg19	4	49450	2068890	Heterozygous	Pathogenic
472496	46XX	Female	deletion	Open-access	GRCh37/hg19	6	65071547	65990120	Heterozygous	Pathogenic
472497	46XX	Female	deletion	Open-access	GRCh37/hg19	17	60007248	61496471	Heterozygous	Pathogenic
472498	46XY	Male	duplication	Open-access	GRCh37/hg19	3	163813752	169606936	Heterozygous	Pathogenic
472499	46XY	Male	deletion	Open-access	GRCh37/hg19	15	72965159	76072030	Heterozygous	Pathogenic
472500	46XX	Female	deletion	Open-access	GRCh37/hg19	7	72305671	74145904	Heterozygous	Pathogenic
472501	46XY	Male	duplication	Open-access	GRCh37/hg19	8	164984	7007415	Heterozygous	Pathogenic
472502	46XY	Male	duplication	Open-access	GRCh37/hg19	15	32028804	32439298	Heterozygous	Pathogenic
472503	46XY	Male	duplication	Open-access	GRCh37/hg19	17	15243264	18036283	Heterozygous	Pathogenic
472504	46XX	Female	deletion	Open-access	GRCh37/hg19	22	18861748	21797812	Heterozygous	Pathogenic
472505	46XX	Female	deletion	Open-access	GRCh37/hg19	9	46587	18349993	Heterozygous	Pathogenic
472506	46XX	Female	duplication	Open-access	GRCh37/hg19	17	14101029	15471179	Heterozygous	Pathogenic
472507	46XY	Male	deletion	Open-access	GRCh37/hg19	12	85995733	95377938	Heterozygous	Pathogenic
472508	46XX	Female	duplication	Open-access	GRCh37/hg19	17	16758204	20218793	Heterozygous	Pathogenic
472509	46XY	Male	deletion	Open-access	GRCh37/hg19	22	18640300	21463730	Heterozygous	Pathogenic
472510	46XY	Male	deletion	Open-access	GRCh37/hg19	15	32444995	32922947	Heterozygous	Pathogenic
472511	46XY	Male	deletion	Open-access	GRCh37/hg19	4	183060694	190963766	Heterozygous	Pathogenic
472511	46XY	Male	duplication	Open-access	GRCh37/hg19	15	81668091	102461162	Heterozygous	Pathogenic
472512	46XY	Male	duplication	Open-access	GRCh37/hg19	7	155279366	155619980	Heterozygous	Pathogenic
472513	46XY	Male	deletion	Open-access	GRCh37/hg19	14	90850229	97882592	Heterozygous	Pathogenic
472514	46XX	Female	deletion	Open-access	GRCh37/hg19	7	72722981	74217390	Heterozygous	Pathogenic
472515	46XX	Female	deletion	Open-access	GRCh37/hg19	16	28825605	29043450	Heterozygous	Pathogenic
472516	46XX	Female	deletion	Open-access	GRCh37/hg19	8	58767415	63158693	Heterozygous	Pathogenic
472517	46XX	Female	deletion	Open-access	GRCh37/hg19	1	243540314	244000525	Heterozygous	Pathogenic
472518	46XX	Female	deletion	Open-access	GRCh37/hg19	22	18844632	21463730	Heterozygous	Pathogenic
472519	46XX	Female	deletion	Open-access	GRCh37/hg19	15	20071673	32514341	Heterozygous	Pathogenic
472520	46XX	Female	deletion	Open-access	GRCh37/hg19	7	69523434	69904091	Heterozygous	Pathogenic
472521	46XY	Male	duplication	Open-access	GRCh37/hg19	15	32049125	32513233	Heterozygous	Pathogenic
472523	46XX	Female	duplication	Open-access	GRCh38	22	16367189	18857119	Heterozygous	Pathogenic
472524	46XY	Male	deletion	Open-access	GRCh37/hg19	18	13034	15375878	Heterozygous	Pathogenic
472525	46XX	Female	duplication	Open-access	GRCh38	17	158756	516793	Heterozygous	Pathogenic
472525	46XX	Female	deletion	Open-access	GRCh37/hg19	1	145008498	145762959	Heterozygous	Pathogenic
472525	46XX	Female	deletion	Open-access	GRCh37/hg19	17	425099	1648502	Heterozygous	Pathogenic
472526	46XX	Female	deletion	Open-access	GRCh37/hg19	3	185544309	188542452	Heterozygous	Pathogenic
472527	46XX	Female	duplication	Open-access	GRCh37/hg19	5	28422193	32567732	Heterozygous	Pathogenic
472529	46XX	Female	duplication	Open-access	GRCh37/hg19	13	99469987	101304089	Heterozygous	Pathogenic
472529	46XX	Female	deletion	Open-access	GRCh37/hg19	13	101321244	115103529	Heterozygous	Pathogenic
472530	46XY	Male	deletion	Open-access	GRCh37/hg19	17	34466631	36483547	Heterozygous	Pathogenic
472531	46XX	Female	deletion	Open-access	GRCh37/hg19	22	18861748	21463730	Heterozygous	Pathogenic
472532	46XX	Female	deletion	Open-access	GRCh37/hg19	18	13034	15375878	Heterozygous	Pathogenic
472533	46XY	Male	duplication	Open-access	GRCh37/hg19	11	327334	6020806	Heterozygous	Pathogenic
472534	46XY	Male	duplication	Open-access	GRCh37/hg19	15	20071673	32439298	Heterozygous	Pathogenic
472535	46XY	Male	duplication	Open-access	GRCh37/hg19	17	29015932	29597464	Heterozygous	Pathogenic
472535	46XY	Male	deletion	Open-access	GRCh37/hg19	7	72748500	74145904	Heterozygous	Pathogenic
472536	46XX	Female	duplication	Open-access	GRCh37/hg19	6	74727651	92912828	Heterozygous	Pathogenic
472537	46XX	Female	duplication	Open-access	GRCh37/hg19	5	16342078	19504176	Heterozygous	Pathogenic
472538	46XY	Male	duplication	Open-access	GRCh37/hg19	16	14968859	16303388	Heterozygous	Pathogenic
472539	46XY	Male	duplication	Open-access	GRCh37/hg19	15	32049125	32620127	Heterozygous	Pathogenic
472540	46XX	Female	deletion	Open-access	GRCh37/hg19	17	2452623	2564908	Heterozygous	Pathogenic
472541	46XX	Female	duplication	Open-access	GRCh37/hg19	16	29595483	30192359	Heterozygous	Pathogenic
472542	46XX	Female	deletion	Open-access	GRCh37/hg19	17	16758204	20331131	Heterozygous	Pathogenic
472543	46XY	Male	duplication	Open-access	GRCh37/hg19	6	164504114	170980171	Heterozygous	Pathogenic
472544	46XX	Female	deletion	Open-access	GRCh37/hg19	16	29595483	30215621	Heterozygous	Pathogenic
472545	46XX	Female	deletion	Open-access	GRCh37/hg19	22	18844632	21463730	Heterozygous	Pathogenic
472546	46XX	Female	duplication	Open-access	GRCh37/hg19	15	36546623	49921835	Heterozygous	Pathogenic
472547	46XX	Female	deletion	Open-access	GRCh37/hg19	X	61940828	71929292	Heterozygous	Pathogenic
472548	46XY	Male	deletion	Open-access	GRCh37/hg19	15	22652330	23226254	Heterozygous	Pathogenic
472548	46XY	Male	deletion	Open-access	GRCh37/hg19	3	7189406	11552027	Heterozygous	Pathogenic
472549	46XY	Male	deletion	Open-access	GRCh37/hg19	2	43839857	47982572	Heterozygous	Pathogenic
472550	46XX	Female	duplication	Open-access	GRCh37/hg19	X	6476202	8135053	Heterozygous	Pathogenic
472552	46XX	Female	duplication	Open-access	GRCh37/hg19	5	74540397	83524163	Heterozygous	Pathogenic
472553	46XY	Male	deletion	Open-access	GRCh37/hg19	2	234960021	243048760	Heterozygous	Pathogenic
472554	46XX	Female	deletion	Open-access	GRCh37/hg19	10	98087	1816298	Heterozygous	Pathogenic
472554	46XX	Female	duplication	Open-access	GRCh37/hg19	20	63244	23471681	Heterozygous	Pathogenic
472555	46XY	Male	deletion	Open-access	GRCh37/hg19	16	16859425	18601266	Heterozygous	Pathogenic
472556	46XY	Male	deletion	Open-access	GRCh37/hg19	17	2567967	2633324	Heterozygous	Pathogenic
472557	46XY	Male	duplication	Open-access	GRCh37/hg19	22	17012935	18107966	Heterozygous	Pathogenic
472558	46XY	Male	deletion	Open-access	GRCh37/hg19	7	72722981	74145904	Heterozygous	Pathogenic
472559	46XY	Male	deletion	Open-access	GRCh37/hg19	16	29595483	30215621	Heterozygous	Pathogenic
472560	46XY	Male	deletion	Open-access	GRCh37/hg19	22	18844632	21463730	Heterozygous	Pathogenic
472561	46XX	Female	deletion	Open-access	GRCh37/hg19	4	186910924	190963766	Heterozygous	Pathogenic
472563	46XY	Male	duplication	Open-access	GRCh38	15	2235824	23411799	Heterozygous	Pathogenic
472563	46XY	Male	deletion	Open-access	GRCh37/hg19	20	5582457	14536808	Heterozygous	Pathogenic
472564	46XX	Female	deletion	Open-access	GRCh37/hg19	X	458034	875989	Heterozygous	Pathogenic
472566	46XY	Male	deletion	Open-access	GRCh37/hg19	X	118711254	118849495	Hemizygous	Pathogenic
472567	46XX	Female	duplication	Open-access	GRCh37/hg19	22	40652873	49984688	Heterozygous	Pathogenic
472568	46XY	Male	deletion	Open-access	GRCh37/hg19	20	47097755	48161503	Heterozygous	Pathogenic
472569	46XX	Female	duplication	Open-access	GRCh37/hg19	1	116229393	120434626	Heterozygous	Pathogenic
472569	46XX	Female	duplication	Open-access	GRCh37/hg19	8	26826300	52616195	Heterozygous	Pathogenic
472571	46XY	Male	deletion	Open-access	GRCh37/hg19	22	18844632	21463730	Heterozygous	Pathogenic
472572	46XY	Male	deletion	Open-access	GRCh37/hg19	7	122599299	127101187	Heterozygous	Pathogenic
472573	46XX	Female	duplication	Open-access	GRCh37/hg19	X	6456940	8135053	Heterozygous	Pathogenic
472574	46XX	Female	duplication	Open-access	GRCh37/hg19	22	18886915	21462353	Heterozygous	Pathogenic
472575	46XY	Male	duplication	Open-access	GRCh37/hg19	22	18886915	21463730	Heterozygous	Pathogenic
472576	46XX	Female	deletion	Open-access	GRCh37/hg19	20	5179693	16547566	Heterozygous	Pathogenic
472578	46XY	Male	duplication	Open-access	GRCh37/hg19	12	191619	1672024	Heterozygous	Pathogenic
472578	46XY	Male	deletion	Open-access	GRCh37/hg19	3	61495	10411827	Heterozygous	Pathogenic
472579	46XX	Female	deletion	Open-access	GRCh37/hg19	4	190872778	190963766	Heterozygous	Pathogenic
472579	46XX	Female	deletion	Open-access	GRCh37/hg19	22	16114244	20312668	Heterozygous	Pathogenic
472580	46XY	Male	duplication	Open-access	GRCh37/hg19	1	146501348	147826789	Heterozygous	Pathogenic
472581	46XX	Female	deletion	Open-access	GRCh37/hg19	2	218267899	225267000	Heterozygous	Pathogenic
472582	46XY	Male	deletion	Open-access	GRCh37/hg19	16	29283230	30215621	Heterozygous	Pathogenic
472583	46XY	Male	deletion	Open-access	GRCh37/hg19	17	2040190	3192693	Heterozygous	Pathogenic
472584	46XX	Female	duplication	Open-access	GRCh37/hg19	18	13034	14352092	Heterozygous	Pathogenic
472585	46XX	Female	duplication	Open-access	GRCh37/hg19	1	147091972	147382550	Heterozygous	Pathogenic
472586	46XX	Female	deletion	Open-access	GRCh37/hg19	X	154752980	155236712	Heterozygous	Pathogenic
472587	46XY	Male	deletion	Open-access	GRCh37/hg19	4	49450	5096957	Heterozygous	Pathogenic
472588	46XX	Female	deletion	Open-access	GRCh37/hg19	2	71217864	86253581	Heterozygous	Pathogenic
472589	46XX	Female	deletion	Open-access	GRCh37/hg19	X	489911	1477275	Heterozygous	Pathogenic
472590	46XX	Female	deletion	Open-access	GRCh37/hg19	7	72722981	74126034	Heterozygous	Pathogenic
472591	46XX	Female	deletion	Open-access	GRCh37/hg19	5	97440934	103728978	Heterozygous	Pathogenic
472592	46XX	Female	duplication	Open-access	GRCh37/hg19	10	98792520	112458567	Heterozygous	Pathogenic
472593	46XY	Male	deletion	Open-access	GRCh37/hg19	2	204832438	216067031	Heterozygous	Pathogenic
472594	46XY	Male	deletion	Open-access	GRCh37/hg19	22	18844632	21463730	Heterozygous	Pathogenic
472595	46XX	Female	deletion	Open-access	GRCh37/hg19	2	36240074	40156483	Heterozygous	Pathogenic
472596	46XY	Male	deletion	Open-access	GRCh37/hg19	4	49450	14804417	Heterozygous	Pathogenic
472597	46XY	Male	deletion	Open-access	GRCh37/hg19	22	18861748	21463730	Heterozygous	Pathogenic
472599	46XY	Male	deletion	Open-access	GRCh37/hg19	17	43703798	44212727	Heterozygous	Pathogenic
472600	46XX	Female	deletion	Open-access	GRCh37/hg19	15	22652330	28962131	Heterozygous	Pathogenic
472601	46XX	Female	duplication	Open-access	GRCh37/hg19	22	41651034	45453658	Heterozygous	Pathogenic
472601	46XX	Female	deletion	Open-access	GRCh37/hg19	22	45454275	51195728	Heterozygous	Pathogenic
472602	46XY	Male	deletion	Open-access	GRCh37/hg19	11	11652453	15932777	Heterozygous	Pathogenic
472603	46XY	Male	duplication	Open-access	GRCh37/hg19	22	16114244	20312668	Heterozygous	Pathogenic
472603	46XY	Male	duplication	Open-access	GRCh37/hg19	11	116528876	134934063	Heterozygous	Pathogenic
472604	46XY	Male	deletion	Open-access	GRCh37/hg19	14	106829870	107287663	Heterozygous	Pathogenic
472606	46XY	Male	deletion	Open-access	GRCh37/hg19	22	47096950	51195728	Heterozygous	Pathogenic
472607	46XX	Female	duplication	Open-access	GRCh37/hg19	15	32018731	32514341	Heterozygous	Pathogenic
472608	46XX	Female	deletion	Open-access	GRCh37/hg19	21	16026600	34704660	Heterozygous	Pathogenic
472609	46XY	Male	deletion	Open-access	GRCh37/hg19	22	18861748	21797812	Heterozygous	Pathogenic
472610	46XY	Male	deletion	Open-access	GRCh37/hg19	16	14968859	16363239	Heterozygous	Pathogenic
472611	46XX	Female	deletion	Open-access	GRCh37/hg19	14	100420239	101498559	Heterozygous	Pathogenic
472612	46XY	Male	deletion	Open-access	GRCh37/hg19	7	72722981	74145904	Heterozygous	Pathogenic
472614	46XX	Female	deletion	Open-access	GRCh37/hg19	15	22750305	23226254	Heterozygous	Pathogenic
472615	46XX	Female	deletion	Open-access	GRCh37/hg19	15	20071673	32514341	Heterozygous	Pathogenic
472616	46XY	Male	duplication	Open-access	GRCh37/hg19	X	109088887	118435203	Hemizygous	Pathogenic
472617	46XX	Female	deletion	Open-access	GRCh37/hg19	9	140037029	140529582	Heterozygous	Pathogenic
472618	46XY	Male	duplication	Open-access	GRCh37/hg19	15	20071673	28414665	Heterozygous	Pathogenic
472619	46XY	Male	deletion	Open-access	GRCh37/hg19	Y	59043111	59363566	Heterozygous	Pathogenic
472619	46XY	Male	deletion	Open-access	GRCh37/hg19	Y	1	7173143	Heterozygous	Pathogenic
472620	46XY	Male	duplication	Open-access	GRCh37/hg19	1	798959	5799631	Heterozygous	Pathogenic
472621	46XY	Male	deletion	Open-access	GRCh37/hg19	14	57466561	62307695	Heterozygous	Pathogenic
472622	46XX	Female	deletion	Open-access	GRCh37/hg19	22	18886915	21463730	Heterozygous	Pathogenic
472623	46XY	Male	deletion	Open-access	GRCh37/hg19	1	166325393	173119967	Heterozygous	Pathogenic
472624	46XX	Female	duplication	Open-access	GRCh37/hg19	X	51433071	57941505	Heterozygous	Pathogenic
472624	46XX	Female	duplication	Open-access	GRCh37/hg19	6	64273105	77825472	Heterozygous	Pathogenic
472625	46XY	Male	duplication	Open-access	GRCh37/hg19	15	22770994	23096921	Heterozygous	Pathogenic
472626	46XY	Male	deletion	Open-access	GRCh37/hg19	15	30940398	32833659	Heterozygous	Pathogenic
472627	46XX	Female	deletion	Open-access	GRCh37/hg19	9	46	15696281	Heterozygous	Pathogenic
472628	46XX	Female	deletion	Open-access	GRCh37/hg19	13	107988170	115103529	Heterozygous	Pathogenic
472629	46XX	Female	deletion	Open-access	GRCh37/hg19	X	147044600	155236712	Heterozygous	Pathogenic
472630	46XY	Male	duplication	Open-access	GRCh37/hg19	3	61495	9709043	Heterozygous	Pathogenic
472631	46XY	Male	deletion	Open-access	GRCh37/hg19	16	29614976	30365568	Heterozygous	Pathogenic
472632	46XX	Female	deletion	Open-access	GRCh37/hg19	21	42905374	48100155	Heterozygous	Pathogenic
472634	46XY	Male	deletion	Open-access	GRCh37/hg19	15	20071673	32620127	Heterozygous	Pathogenic
472635	46XX	Female	deletion	Open-access	GRCh37/hg19	X	102663922	103815259	Heterozygous	Pathogenic
472636	46XY	Male	duplication	Open-access	GRCh38	X	10814	576444	Hemizygous	Pathogenic
472636	46XY	Male	duplication	Open-access	GRCh37/hg19	X	144472633	155236712	Hemizygous	Pathogenic
472636	46XY	Male	deletion	Open-access	GRCh37/hg19	Y	16039881	28817458	Hemizygous	Pathogenic
472637	46XX	Female	deletion	Open-access	GRCh37/hg19	18	69730343	78015180	Heterozygous	Pathogenic
472638	46XX	Female	duplication	Open-access	GRCh37/hg19	3	110852875	110980346	Heterozygous	Pathogenic
472639	46XY	Male	duplication	Open-access	GRCh37/hg19	15	32096991	32922947	Heterozygous	Pathogenic
472640	46XY	Male	deletion	Open-access	GRCh37/hg19	18	61468780	78015180	Heterozygous	Pathogenic
472641	46XY	Male	duplication	Open-access	GRCh37/hg19	9	348772	699171	Heterozygous	Pathogenic
472642	46XY	Male	deletion	Open-access	GRCh37/hg19	5	25328	18921988	Heterozygous	Pathogenic
472643	46XY	Male	duplication	Open-access	GRCh37/hg19	Y	2655180	28817458	Hemizygous	Pathogenic
472644	46XY	Male	duplication	Open-access	GRCh37/hg19	Y	2655180	26760987	Hemizygous	Pathogenic
472645	46XY	Male	duplication	Open-access	GRCh37/hg19	7	72771137	74141840	Heterozygous	Pathogenic
472646	46XX	Female	deletion	Open-access	GRCh37/hg19	1	82154	3689408	Heterozygous	Pathogenic
472647	46XY	Male	deletion	Open-access	GRCh37/hg19	2	238173270	243048760	Heterozygous	Pathogenic
472648	46XY	Male	deletion	Open-access	GRCh37/hg19	6	165632	8959783	Heterozygous	Pathogenic
472649	46XY	Male	duplication	Open-access	GRCh37/hg19	15	20071673	28535266	Heterozygous	Pathogenic
472650	46XY	Male	deletion	Open-access	GRCh37/hg19	15	30657952	32620127	Heterozygous	Pathogenic
472651	46XX	Female	deletion	Open-access	GRCh37/hg19	15	23656946	28962131	Heterozygous	Pathogenic
472652	46XY	Male	deletion	Open-access	GRCh37/hg19	15	22652330	23140114	Heterozygous	Pathogenic
472653	46XY	Male	duplication	Open-access	GRCh37/hg19	20	39884471	51839065	Heterozygous	Pathogenic
472654	46XY	Male	duplication	Open-access	GRCh37/hg19	20	51605037	62577613	Heterozygous	Pathogenic
472655	46XX	Female	deletion	Open-access	GRCh37/hg19	7	66197799	73387168	Heterozygous	Pathogenic
472656	46XY	Male	deletion	Open-access	GRCh37/hg19	10	8026609	14311326	Heterozygous	Pathogenic
472657	46XY	Male	deletion	Open-access	GRCh37/hg19	22	42709334	51211392	Heterozygous	Pathogenic
472658	46XY	Male	deletion	Open-access	GRCh37/hg19	6	106022817	117976376	Heterozygous	Pathogenic
472659	46XY	Male	duplication	Open-access	GRCh37/hg19	17	789237	2114587	Heterozygous	Pathogenic
472660	46XX	Female	deletion	Open-access	GRCh37/hg19	22	48810119	51211392	Heterozygous	Pathogenic
472661	46XX	Female	duplication	Open-access	GRCh37/hg19	1	228538968	249250621	Heterozygous	Pathogenic
472662	46XY	Male	duplication	Open-access	GRCh37/hg19	X	152873786	154563670	Hemizygous	Pathogenic
472663	46XX	Female	deletion	Open-access	GRCh37/hg19	3	137984674	151287356	Heterozygous	Pathogenic
472664	46XY	Male	duplication	Open-access	GRCh37/hg19	15	32019919	32927476	Heterozygous	Pathogenic
472665	46XY	Male	duplication	Open-access	GRCh37/hg19	15	32019919	32927476	Heterozygous	Pathogenic
472666	46XY	Male	deletion	Open-access	GRCh37/hg19	22	18844632	21797812	Heterozygous	Pathogenic
472667	46XX	Female	deletion	Open-access	GRCh37/hg19	7	150412317	152604342	Heterozygous	Pathogenic
472668	46XY	Male	duplication	Open-access	GRCh37/hg19	X	153827404	154521686	Hemizygous	Pathogenic
472669	46XY	Male	deletion	Open-access	GRCh37/hg19	X	154960477	155254881	Hemizygous	Pathogenic
472669	46XY	Male	duplication	Open-access	GRCh37/hg19	X	60814	2689575	Hemizygous	Pathogenic
472669	46XY	Male	duplication	Open-access	GRCh38	Y	2787139	13150119	Hemizygous	Pathogenic
472669	46XY	Male	deletion	Open-access	GRCh37/hg19	Y	15302894	28817458	Hemizygous	Pathogenic
472670	46XX	Female	deletion	Open-access	GRCh37/hg19	13	19058717	22828712	Heterozygous	Pathogenic
472670	46XX	Female	duplication	Open-access	GRCh37/hg19	18	13034	19694044	Heterozygous	Pathogenic
472671	46XX	Female	duplication	Open-access	GRCh37/hg19	15	22753733	23272733	Heterozygous	Pathogenic
472673	46XY	Male	deletion	Open-access	GRCh37/hg19	17	10345331	14746252	Heterozygous	Pathogenic
472674	46XX	Female	duplication	Open-access	GRCh37/hg19	15	20071673	28530182	Heterozygous	Pathogenic
472676	46XX	Female	duplication	Open-access	GRCh37/hg19	3	118463829	119379186	Heterozygous	Pathogenic
472676	46XX	Female	duplication	Open-access	GRCh37/hg19	7	44935	5338714	Heterozygous	Pathogenic
472677	46XY	Male	deletion	Open-access	GRCh37/hg19	17	43703798	44212727	Heterozygous	Pathogenic
472678	46XX	Female	deletion	Open-access	GRCh37/hg19	17	43685925	44368212	Heterozygous	Pathogenic
472679	46XX	Female	duplication	Open-access	GRCh37/hg19	X	77376331	91301486	Heterozygous	Pathogenic
472680	46XY	Male	deletion	Open-access	GRCh37/hg19	X	6456940	8135053	Hemizygous	Pathogenic
472681	46XY	Male	deletion	Open-access	GRCh37/hg19	22	18886915	21608479	Heterozygous	Pathogenic
472682	46XY	Male	duplication	Open-access	GRCh37/hg19	17	15011940	15186901	Heterozygous	Pathogenic
472683	46XX	Female	deletion	Open-access	GRCh37/hg19	22	18844632	21608479	Heterozygous	Pathogenic
472684	46XX	Female	deletion	Open-access	GRCh37/hg19	13	20796533	21106061	Heterozygous	Pathogenic
472685	46XY	Male	duplication	Open-access	GRCh37/hg19	2	95955680	107870934	Heterozygous	Pathogenic
472686	46XY	Male	deletion	Open-access	GRCh37/hg19	16	29326560	30198151	Heterozygous	Pathogenic
472687	46XY	Male	duplication	Open-access	GRCh37/hg19	15	32018731	32514341	Heterozygous	Pathogenic
472688	46XY	Male	deletion	Open-access	GRCh37/hg19	5	83406044	86129665	Heterozygous	Pathogenic
472688	46XY	Male	deletion	Open-access	GRCh37/hg19	17	16758204	20514921	Heterozygous	Pathogenic
472689	46XX	Female	deletion	Open-access	GRCh37/hg19	10	129573540	135477883	Heterozygous	Pathogenic
472690	46XY	Male	deletion	Open-access	GRCh37/hg19	15	22468503	28924405	Heterozygous	Pathogenic
472691	46XY	Male	duplication	Open-access	GRCh37/hg19	7	122796385	136067679	Heterozygous	Pathogenic
472692	46XX	Female	deletion	Open-access	GRCh37/hg19	15	23656946	29006093	Heterozygous	Pathogenic
472693	46XY	Male	duplication	Open-access	GRCh37/hg19	16	247888	3061591	Heterozygous	Pathogenic
472694	46XX	Female	duplication	Open-access	GRCh37/hg19	14	95611297	107287663	Heterozygous	Pathogenic
472695	46XY	Male	deletion	Open-access	GRCh37/hg19	18	73041148	78015180	Heterozygous	Pathogenic
472696	46XY	Male	deletion	Open-access	GRCh37/hg19	16	67170432	68082527	Heterozygous	Pathogenic
472697	46XX	Female	duplication	Open-access	GRCh37/hg19	18	14308620	14988113	Heterozygous	Pathogenic
472698	46XX	Female	deletion	Open-access	GRCh37/hg19	22	18889490	21797812	Heterozygous	Pathogenic
472699	46XX	Female	deletion	Open-access	GRCh37/hg19	22	18891398	21463730	Heterozygous	Pathogenic
472700	46XY	Male	deletion	Open-access	GRCh37/hg19	1	36488199	39692941	Heterozygous	Pathogenic
472701	46XY	Male	deletion	Open-access	GRCh37/hg19	16	29326560	30198151	Heterozygous	Pathogenic
472702	46XX	Female	duplication	Open-access	GRCh37/hg19	X	10419434	10472438	Heterozygous	Pathogenic
472703	46XY	Male	deletion	Open-access	GRCh37/hg19	13	38548930	52553102	Heterozygous	Pathogenic
472704	46XY	Male	deletion	Open-access	GRCh37/hg19	18	13034	15330525	Heterozygous	Pathogenic
472705	46XY	Male	deletion	Open-access	GRCh37/hg19	2	242953286	243048760	Heterozygous	Pathogenic
472705	46XY	Male	duplication	Open-access	GRCh37/hg19	2	241623894	242947985	Heterozygous	Pathogenic
472705	46XY	Male	duplication	Open-access	GRCh37/hg19	2	218177933	241609579	Heterozygous	Pathogenic
472707	46XY	Male	duplication	Open-access	GRCh37/hg19	22	18886915	21811991	Heterozygous	Pathogenic
472708	46XX	Female	deletion	Open-access	GRCh37/hg19	7	141731340	159126310	Heterozygous	Pathogenic
472709	46XX	Female	deletion	Open-access	GRCh37/hg19	15	23656946	28924405	Heterozygous	Pathogenic
472710	46XX	Female	deletion	Open-access	GRCh37/hg19	21	20057919	21444306	Heterozygous	Pathogenic
472710	46XX	Female	duplication	Open-access	GRCh37/hg19	21	29082943	48100155	Heterozygous	Pathogenic
472711	46XY	Male	duplication	Open-access	GRCh37/hg19	7	72722981	74145064	Heterozygous	Pathogenic
472712	46XX	Female	deletion	Open-access	GRCh37/hg19	18	76390807	78015180	Heterozygous	Pathogenic
472712	46XX	Female	duplication	Open-access	GRCh37/hg19	3	185348351	197838262	Heterozygous	Pathogenic
472713	46XY	Male	deletion	Open-access	GRCh37/hg19	17	16758204	20292395	Heterozygous	Pathogenic
472714	46XX	Female	duplication	Open-access	GRCh37/hg19	22	18886915	21463730	Heterozygous	Pathogenic
472715	46XX	Female	deletion	Open-access	GRCh37/hg19	6	157385100	157473514	Heterozygous	Pathogenic
472716	46XX	Female	duplication	Open-access	GRCh37/hg19	8	3686944	5950845	Heterozygous	Pathogenic
472716	46XX	Female	deletion	Open-access	GRCh37/hg19	10	126691180	135477883	Heterozygous	Pathogenic
472717	46XY	Male	duplication	Open-access	GRCh37/hg19	15	32018731	32514341	Heterozygous	Pathogenic
472718	46XY	Male	duplication	Open-access	GRCh37/hg19	15	31087949	32620127	Heterozygous	Pathogenic
472718	46XY	Male	duplication	Open-access	GRCh37/hg19	15	20071673	31035569	Heterozygous	Pathogenic
472719	46XY	Male	duplication	Open-access	GRCh37/hg19	15	32018731	32514341	Heterozygous	Pathogenic
472720	46XY	Male	deletion	Open-access	GRCh37/hg19	22	18886915	21797812	Heterozygous	Pathogenic
472721	46XY	Male	deletion	Open-access	GRCh37/hg19	16	28329398	30364712	Heterozygous	Pathogenic
472722	46XX	Female	deletion	Open-access	GRCh37/hg19	15	23226254	28535266	Heterozygous	Pathogenic
472723	46XX	Female	deletion	Open-access	GRCh37/hg19	X	15814582	18667689	Heterozygous	Pathogenic
472724	46XX	Female	deletion	Open-access	GRCh37/hg19	16	29595483	30198151	Heterozygous	Pathogenic
472725	46XY	Male	duplication	Open-access	GRCh37/hg19	15	32018731	32513233	Heterozygous	Pathogenic
472726	46XY	Male	duplication	Open-access	GRCh37/hg19	2	106725928	110980346	Heterozygous	Pathogenic
472726	46XY	Male	duplication	Open-access	GRCh37/hg19	2	111392259	132881416	Heterozygous	Pathogenic
472727	46XY	Male	duplication	Open-access	GRCh37/hg19	8	7154036	11898209	Heterozygous	Pathogenic
472728	46XX	Female	deletion	Open-access	GRCh37/hg19	22	18640300	21608479	Heterozygous	Pathogenic
472729	46XY	Male	deletion	Open-access	GRCh37/hg19	8	76532408	81609700	Heterozygous	Pathogenic
472730	46XY	Male	duplication	Open-access	GRCh37/hg19	15	32049125	32514341	Heterozygous	Pathogenic
472731	46XY	Male	duplication	Open-access	GRCh37/hg19	16	15144436	16301530	Heterozygous	Pathogenic
472732	46XX	Female	deletion	Open-access	GRCh37/hg19	X	6451799	8141017	Heterozygous	Pathogenic
472733	46XX	Female	deletion	Open-access	GRCh37/hg19	X	6449601	8135053	Heterozygous	Pathogenic
472734	46XY	Male	deletion	Open-access	GRCh37/hg19	7	75841589	78223217	Heterozygous	Pathogenic
472735	46XX	Female	deletion	Open-access	GRCh37/hg19	5	152802553	164771289	Heterozygous	Pathogenic
472736	46XY	Male	deletion	Open-access	GRCh37/hg19	7	72722981	74145064	Heterozygous	Pathogenic
472737	46XX	Female	deletion	Open-access	GRCh37/hg19	7	72722981	74190307	Heterozygous	Pathogenic
472738	46XY	Male	duplication	Open-access	GRCh37/hg19	18	69281510	69762482	Heterozygous	Pathogenic
472738	46XY	Male	duplication	Open-access	GRCh37/hg19	X	60814	7566613	Hemizygous	Pathogenic
472738	46XY	Male	deletion	Open-access	GRCh37/hg19	18	69785537	78015180	Heterozygous	Pathogenic
472739	46XX	Female	duplication	Open-access	GRCh37/hg19	5	25328	4321335	Heterozygous	Pathogenic
472739	46XX	Female	deletion	Open-access	GRCh37/hg19	13	104291040	115103529	Heterozygous	Pathogenic
472740	46XY	Male	deletion	Open-access	GRCh37/hg19	4	179947803	190915650	Heterozygous	Pathogenic
472740	46XY	Male	duplication	Open-access	GRCh37/hg19	15	87416273	102398631	Heterozygous	Pathogenic
472741	46XY	Male	deletion	Open-access	GRCh37/hg19	9	140718012	140777105	Heterozygous	Pathogenic
472742	46XY	Male	deletion	Open-access	GRCh37/hg19	22	18886915	21463730	Heterozygous	Pathogenic
472743	46XY	Male	duplication	Open-access	GRCh37/hg19	1	224237655	249218992	Heterozygous	Pathogenic
472744	46XX	Female	duplication	Open-access	GRCh38	10	46157934	50037479	Heterozygous	Pathogenic
472745	46XY	Male	deletion	Open-access	GRCh37/hg19	1	82154	2366316	Heterozygous	Pathogenic
472746	46XY	Male	deletion	Open-access	GRCh37/hg19	2	96737083	98261802	Heterozygous	Pathogenic
472747	46XX	Female	deletion	Open-access	GRCh37/hg19	X	6449601	8135053	Heterozygous	Pathogenic
472748	46XX	Female	deletion	Open-access	GRCh37/hg19	12	64082220	69757429	Heterozygous	Pathogenic
472749	46XY	Male	duplication	Open-access	GRCh37/hg19	15	32018731	32514341	Heterozygous	Pathogenic
472750	46XY	Male	duplication	Open-access	GRCh37/hg19	16	88165	5075542	Heterozygous	Pathogenic
472751	46XY	Male	duplication	Open-access	GRCh37/hg19	17	29533718	34346267	Heterozygous	Pathogenic
472752	46XY	Male	deletion	Open-access	GRCh37/hg19	18	13034	1324288	Heterozygous	Pathogenic
472752	46XY	Male	duplication	Open-access	GRCh37/hg19	17	78435577	81057996	Heterozygous	Pathogenic
472753	46XY	Male	duplication	Open-access	GRCh37/hg19	15	20071673	28494202	Heterozygous	Pathogenic
472754	46XY	Male	duplication	Open-access	GRCh37/hg19	10	30830592	33579890	Heterozygous	Pathogenic
472754	46XY	Male	duplication	Open-access	GRCh37/hg19	10	3145906	17414971	Heterozygous	Pathogenic
472755	46XX	Female	deletion	Open-access	GRCh37/hg19	7	88750473	88784356	Heterozygous	Pathogenic
472755	46XX	Female	deletion	Open-access	GRCh37/hg19	7	88538493	88621457	Heterozygous	Pathogenic
472755	46XX	Female	deletion	Open-access	GRCh37/hg19	6	14606414	14737509	Heterozygous	Pathogenic
472755	46XX	Female	deletion	Open-access	GRCh37/hg19	6	13769838	13980833	Heterozygous	Pathogenic
472755	46XX	Female	deletion	Open-access	GRCh37/hg19	6	11351008	11654095	Heterozygous	Pathogenic
472755	46XX	Female	deletion	Open-access	GRCh37/hg19	7	90494919	90812330	Heterozygous	Pathogenic
472755	46XX	Female	deletion	Open-access	GRCh37/hg19	7	89647400	90283594	Heterozygous	Pathogenic
472755	46XX	Female	deletion	Open-access	GRCh37/hg19	7	88981054	89624173	Heterozygous	Pathogenic
472755	46XX	Female	deletion	Open-access	GRCh37/hg19	7	91155612	92399120	Heterozygous	Pathogenic
472755	46XX	Female	deletion	Open-access	GRCh37/hg19	6	11667796	13490904	Heterozygous	Pathogenic
472755	46XX	Female	deletion	Open-access	GRCh37/hg19	6	15931538	18088988	Heterozygous	Pathogenic
472755	46XX	Female	deletion	Open-access	GRCh37/hg19	7	85774266	87941709	Heterozygous	Pathogenic
472756	46XX	Female	deletion	Open-access	GRCh37/hg19	20	61421676	62948788	Heterozygous	Pathogenic
472758	46XY	Male	duplication	Open-access	GRCh37/hg19	15	32020066	32510510	Heterozygous	Pathogenic
472759	46XY	Male	deletion	Open-access	GRCh37/hg19	5	175346223	177423236	Heterozygous	Pathogenic
472760	46XX	Female	deletion	Open-access	GRCh37/hg19	5	144358716	149586369	Heterozygous	Pathogenic
472761	46XY	Male	deletion	Open-access	GRCh37/hg19	22	21024880	22475205	Heterozygous	Pathogenic
472762	46XY	Male	deletion	Open-access	GRCh37/hg19	22	18640300	21463730	Heterozygous	Pathogenic
472763	46XY	Male	deletion	Open-access	GRCh37/hg19	15	22652330	28544359	Heterozygous	Pathogenic
472764	46XY	Male	deletion	Open-access	GRCh37/hg19	1	54413422	59654019	Heterozygous	Pathogenic
472765	46XY	Male	deletion	Open-access	GRCh37/hg19	X	2700157	3669124	Hemizygous	Pathogenic
472765	46XY	Male	duplication	Open-access	GRCh37/hg19	Y	2649693	6396326	Hemizygous	Pathogenic
472766	46XX	Female	duplication	Open-access	GRCh37/hg19	16	87718696	90274695	Heterozygous	Pathogenic
472766	46XX	Female	deletion	Open-access	GRCh37/hg19	10	121286692	135477883	Heterozygous	Pathogenic
472767	46XX	Female	deletion	Open-access	GRCh37/hg19	18	57179999	78015180	Heterozygous	Pathogenic
472768	46XY	Male	duplication	Open-access	GRCh37/hg19	1	145394955	145736438	Heterozygous	Pathogenic
472769	46XX	Female	deletion	Open-access	GRCh37/hg19	X	6449601	8135053	Heterozygous	Pathogenic
472770	46XX	Female	deletion	Open-access	GRCh37/hg19	22	21608479	22961501	Heterozygous	Pathogenic
472771	46XX	Female	duplication	Open-access	GRCh37/hg19	9	98348885	119738890	Heterozygous	Pathogenic
472773	46XX	Female	duplication	Open-access	GRCh37/hg19	15	20071673	32514341	Heterozygous	Pathogenic
472774	46XY	Male	deletion	Open-access	GRCh37/hg19	4	18916658	19381302	Heterozygous	Pathogenic
472775	46XY	Male	deletion	Open-access	GRCh37/hg19	9	46587	1417953	Heterozygous	Pathogenic
472775	46XY	Male	duplication	Open-access	GRCh37/hg19	5	166132929	180638410	Heterozygous	Pathogenic
472776	46XY	Male	deletion	Open-access	GRCh37/hg19	2	143756755	145230121	Heterozygous	Pathogenic
472777	46XX	Female	deletion	Open-access	GRCh37/hg19	6	99431200	121480228	Heterozygous	Pathogenic
472778	46XY	Male	duplication	Open-access	GRCh37/hg19	15	23731123	28535266	Heterozygous	Pathogenic
472779	46XY	Male	duplication	Open-access	GRCh37/hg19	15	32096991	32514341	Heterozygous	Pathogenic
472780	46XY	Male	deletion	Open-access	GRCh37/hg19	7	72283565	75059331	Heterozygous	Pathogenic
472781	46XX	Female	deletion	Open-access	GRCh37/hg19	15	22750305	23114374	Heterozygous	Pathogenic
472782	46XX	Female	deletion	Open-access	GRCh37/hg19	3	131090887	138349332	Heterozygous	Pathogenic
472783	46XX	Female	duplication	Open-access	GRCh37/hg19	14	20425051	25872496	Heterozygous	Pathogenic
472783	46XX	Female	deletion	Open-access	GRCh37/hg19	21	14368320	27310929	Heterozygous	Pathogenic
472784	46XY	Male	deletion	Open-access	GRCh37/hg19	2	236689122	243048760	Heterozygous	Pathogenic
472785	46XX	Female	deletion	Open-access	GRCh37/hg19	22	22998992	23648478	Heterozygous	Pathogenic
472786	46XY	Male	deletion	Open-access	GRCh37/hg19	10	122778120	135477883	Heterozygous	Pathogenic
472787	46XX	Female	deletion	Open-access	GRCh37/hg19	22	18886915	21463730	Heterozygous	Pathogenic
472788	46XX	Female	deletion	Open-access	GRCh37/hg19	22	19118901	20462490	Heterozygous	Pathogenic
472789	46XX	Female	deletion	Open-access	GRCh37/hg19	2	233675965	243048760	Heterozygous	Pathogenic
472790	46XX	Female	deletion	Open-access	GRCh37/hg19	22	48233829	51195728	Heterozygous	Pathogenic
472791	46XY	Male	deletion	Open-access	GRCh37/hg19	2	72758775	87768679	Heterozygous	Pathogenic
472792	46XY	Male	duplication	Open-access	GRCh37/hg19	7	72722981	74085812	Heterozygous	Pathogenic
472793	46XY	Male	deletion	Open-access	GRCh37/hg19	8	164984	7154036	Heterozygous	Pathogenic
472794	46XY	Male	deletion	Open-access	GRCh37/hg19	8	39792914	42531565	Heterozygous	Pathogenic
472795	46XX	Female	deletion	Open-access	GRCh37/hg19	X	142955893	149660701	Heterozygous	Pathogenic
472797	46XX	Female	deletion	Open-access	GRCh37/hg19	2	199182704	204921552	Heterozygous	Pathogenic
472798	46XX	Female	deletion	Open-access	GRCh37/hg19	X	144792706	149495120	Heterozygous	Pathogenic
472799	46XX	Female	deletion	Open-access	GRCh38	1	145430996	145591660	Heterozygous	Pathogenic
472800	46XY	Male	deletion	Open-access	GRCh37/hg19	16	14968859	16291983	Heterozygous	Pathogenic
472801	46XX	Female	deletion	Open-access	GRCh37/hg19	16	29595483	30198151	Heterozygous	Pathogenic
472802	46XX	Female	deletion	Open-access	GRCh37/hg19	22	18886915	21463730	Heterozygous	Pathogenic
472803	46XX	Female	deletion	Open-access	GRCh37/hg19	7	128560761	128692657	Heterozygous	Pathogenic
472803	46XX	Female	duplication	Open-access	GRCh37/hg19	6	162969924	163203212	Heterozygous	Pathogenic
472803	46XX	Female	deletion	Open-access	GRCh37/hg19	7	64956181	82651359	Heterozygous	Pathogenic
472804	46XY	Male	deletion	Open-access	GRCh37/hg19	17	16758204	20292395	Heterozygous	Pathogenic
472805	46XY	Male	duplication	Open-access	GRCh37/hg19	17	44213712	44292319	Heterozygous	Pathogenic
472805	46XY	Male	deletion	Open-access	GRCh37/hg19	17	43685925	44164956	Heterozygous	Pathogenic
472806	46XX	Female	deletion	Open-access	GRCh37/hg19	15	22652330	28962131	Heterozygous	Pathogenic
472807	46XY	Male	deletion	Open-access	GRCh37/hg19	18	13034	12603432	Heterozygous	Pathogenic
472808	46XX	Female	deletion	Open-access	GRCh37/hg19	11	119560449	134934063	Heterozygous	Pathogenic
472809	46XX	Female	duplication	Open-access	GRCh37/hg19	22	44012213	51139380	Heterozygous	Pathogenic
472810	46XY	Male	deletion	Open-access	GRCh37/hg19	18	13034	14419170	Heterozygous	Pathogenic
472811	46XX	Female	deletion	Open-access	GRCh37/hg19	X	28811133	35582378	Heterozygous	Pathogenic
472812	46XY	Male	duplication	Open-access	GRCh37/hg19	6	152725360	152982768	Heterozygous	Pathogenic
472812	46XY	Male	deletion	Open-access	GRCh37/hg19	8	164984	7007415	Heterozygous	Pathogenic
472813	46XY	Male	duplication	Open-access	GRCh37/hg19	22	18886915	19008108	Heterozygous	Pathogenic
472813	46XY	Male	deletion	Open-access	GRCh37/hg19	10	56914138	57213690	Heterozygous	Pathogenic
472813	46XY	Male	deletion	Open-access	GRCh38	21	12965809	24300180	Heterozygous	Pathogenic
472814	46XX	Female	duplication	Open-access	GRCh37/hg19	15	20071673	28356496	Heterozygous	Pathogenic
472815	46XX	Female	deletion	Open-access	GRCh37/hg19	15	30507461	30968006	Heterozygous	Pathogenic
472815	46XX	Female	duplication	Open-access	GRCh37/hg19	15	32049125	32514341	Heterozygous	Pathogenic
472815	46XX	Female	deletion	Open-access	GRCh37/hg19	22	18886915	21463730	Heterozygous	Pathogenic
472816	46XX	Female	duplication	Open-access	GRCh38	22	15280114	18157533	Heterozygous	Pathogenic
472817	46XX	Female	deletion	Open-access	GRCh37/hg19	1	82154	3742257	Heterozygous	Pathogenic
472818	46XY	Male	deletion	Open-access	GRCh37/hg19	7	129006202	139924127	Heterozygous	Pathogenic
472819	46XY	Male	deletion	Open-access	GRCh37/hg19	19	43326062	43743679	Heterozygous	Pathogenic
472819	46XY	Male	deletion	Open-access	GRCh37/hg19	6	162621262	170919470	Heterozygous	Pathogenic
472820	46XX	Female	deletion	Open-access	GRCh37/hg19	3	61495	10995671	Heterozygous	Pathogenic
472821	46XY	Male	deletion	Open-access	GRCh37/hg19	6	108666	3684936	Heterozygous	Pathogenic
472821	46XY	Male	duplication	Open-access	GRCh37/hg19	6	154082228	170919470	Heterozygous	Pathogenic
472822	46XX	Female	deletion	Open-access	GRCh37/hg19	4	49450	8570973	Heterozygous	Pathogenic
472823	46XY	Male	deletion	Open-access	GRCh37/hg19	18	13034	15375878	Heterozygous	Pathogenic
472824	46XY	Male	deletion	Open-access	GRCh37/hg19	13	44411563	47908990	Heterozygous	Pathogenic
472825	46XY	Male	duplication	Open-access	GRCh37/hg19	4	117715353	121553198	Heterozygous	Pathogenic
472827	46XX	Female	deletion	Open-access	GRCh37/hg19	7	72722981	74141840	Heterozygous	Pathogenic
472828	46XX	Female	deletion	Open-access	GRCh37/hg19	10	60279742	65253700	Heterozygous	Pathogenic
472828	46XX	Female	deletion	Open-access	GRCh37/hg19	10	12165247	18414466	Heterozygous	Pathogenic
472829	46XX	Female	deletion	Open-access	GRCh37/hg19	16	21737626	22633952	Heterozygous	Pathogenic
472830	46XY	Male	duplication	Open-access	GRCh38	1	145430996	148354661	Heterozygous	Pathogenic
472831	46XX	Female	duplication	Open-access	GRCh37/hg19	22	18895227	21463730	Heterozygous	Pathogenic
472832	46XX	Female	duplication	Open-access	GRCh37/hg19	10	129086529	131370724	Heterozygous	Pathogenic
472832	46XX	Female	deletion	Open-access	GRCh37/hg19	10	131394320	135477883	Heterozygous	Pathogenic
472833	46XY	Male	deletion	Open-access	GRCh37/hg19	9	140414410	140762652	Heterozygous	Pathogenic
472834	46XX	Female	deletion	Open-access	GRCh37/hg19	9	140370160	141066491	Heterozygous	Pathogenic
472835	46XX	Female	deletion	Open-access	GRCh37/hg19	10	65172328	72893339	Heterozygous	Pathogenic
472836	46XX	Female	deletion	Open-access	GRCh37/hg19	6	101953003	114634471	Heterozygous	Pathogenic
472837	46XY	Male	duplication	Open-access	GRCh37/hg19	17	34815551	36244358	Heterozygous	Pathogenic
472838	46XY	Male	deletion	Open-access	GRCh37/hg19	7	44935	3035983	Heterozygous	Pathogenic
472839	46XY	Male	duplication	Open-access	GRCh37/hg19	16	15493046	16293190	Heterozygous	Pathogenic
472840	46XX	Female	duplication	Open-access	GRCh37/hg19	7	56259407	80683308	Heterozygous	Pathogenic
472841	46XX	Female	deletion	Open-access	GRCh37/hg19	22	43822738	51195728	Heterozygous	Pathogenic
472842	46XY	Male	duplication	Open-access	GRCh37/hg19	21	38623469	38676484	Heterozygous	Pathogenic
472842	46XY	Male	duplication	Open-access	GRCh37/hg19	21	47954252	48100155	Heterozygous	Pathogenic
472842	46XY	Male	duplication	Open-access	GRCh37/hg19	21	26902563	27059902	Heterozygous	Pathogenic
472842	46XY	Male	duplication	Open-access	GRCh37/hg19	21	42714088	42898366	Heterozygous	Pathogenic
472842	46XY	Male	duplication	Open-access	GRCh37/hg19	21	43174436	43369599	Heterozygous	Pathogenic
472842	46XY	Male	deletion	Open-access	GRCh37/hg19	21	47061267	47298515	Heterozygous	Pathogenic
472842	46XY	Male	duplication	Open-access	GRCh37/hg19	21	40547310	40826063	Heterozygous	Pathogenic
472842	46XY	Male	deletion	Open-access	GRCh37/hg19	21	34629175	34947856	Heterozygous	Pathogenic
472842	46XY	Male	duplication	Open-access	GRCh37/hg19	21	44169928	44730990	Heterozygous	Pathogenic
472842	46XY	Male	duplication	Open-access	GRCh37/hg19	21	37105358	37709667	Heterozygous	Pathogenic
472842	46XY	Male	duplication	Open-access	GRCh37/hg19	21	44779680	45398853	Heterozygous	Pathogenic
472842	46XY	Male	deletion	Open-access	GRCh37/hg19	21	17143444	19009100	Heterozygous	Pathogenic
472842	46XY	Male	deletion	Open-access	GRCh37/hg19	21	30491173	32573975	Heterozygous	Pathogenic
472844	46XX	Female	deletion	Open-access	GRCh37/hg19	7	155863009	159126310	Heterozygous	Pathogenic
472844	46XX	Female	duplication	Open-access	GRCh37/hg19	20	63244	23894550	Heterozygous	Pathogenic
472845	46XY	Male	deletion	Open-access	GRCh37/hg19	X	6456940	8135053	Hemizygous	Pathogenic
472846	46XY	Male	deletion	Open-access	GRCh37/hg19	22	18844632	21797812	Heterozygous	Pathogenic
472847	46XX	Female	duplication	Open-access	GRCh37/hg19	16	77045569	79687003	Heterozygous	Pathogenic
472848	46XX	Female	deletion	Open-access	GRCh37/hg19	18	56454350	78015180	Heterozygous	Pathogenic
472849	46XY	Male	deletion	Open-access	GRCh37/hg19	22	51142979	51195728	Heterozygous	Pathogenic
472849	46XY	Male	deletion	Open-access	GRCh37/hg19	22	49978215	51140108	Heterozygous	Pathogenic
472850	46XY	Male	deletion	Open-access	GRCh37/hg19	22	50446550	51195728	Heterozygous	Pathogenic
472850	46XY	Male	duplication	Open-access	GRCh37/hg19	19	50140068	59097160	Heterozygous	Pathogenic
472851	46XX	Female	deletion	Open-access	GRCh37/hg19	6	108666	6906545	Heterozygous	Pathogenic
472852	46XX	Female	deletion	Open-access	GRCh37/hg19	4	637513	10485577	Heterozygous	Pathogenic
472853	46XX	Female	duplication	Open-access	GRCh37/hg19	16	15493046	16293190	Heterozygous	Pathogenic
472853	46XX	Female	deletion	Open-access	GRCh37/hg19	7	142525336	159126310	Heterozygous	Pathogenic
472854	46XX	Female	duplication	Open-access	GRCh37/hg19	15	32019919	32439298	Heterozygous	Pathogenic
472855	46XX	Female	deletion	Open-access	GRCh37/hg19	2	179554305	193829017	Heterozygous	Pathogenic
472856	46XX	Female	deletion	Open-access	GRCh37/hg19	17	29107708	30153880	Heterozygous	Pathogenic
472857	46XX	Female	duplication	Open-access	GRCh37/hg19	X	33131137	34065398	Heterozygous	Pathogenic
472857	46XX	Female	duplication	Open-access	GRCh37/hg19	11	25464720	31010962	Heterozygous	Pathogenic
472857	46XX	Female	deletion	Open-access	GRCh37/hg19	11	18808355	25401834	Heterozygous	Pathogenic
472858	46XX	Female	deletion	Open-access	GRCh37/hg19	15	23667412	28544359	Heterozygous	Pathogenic
472859	46XX	Female	duplication	Open-access	GRCh37/hg19	10	19471662	20764783	Heterozygous	Pathogenic
472859	46XX	Female	duplication	Open-access	GRCh37/hg19	10	24250080	25905876	Heterozygous	Pathogenic
472859	46XX	Female	duplication	Open-access	GRCh37/hg19	10	34334898	36814121	Heterozygous	Pathogenic
472860	46XX	Female	deletion	Open-access	GRCh37/hg19	4	49450	1829001	Heterozygous	Pathogenic
472861	46XX	Female	deletion	Open-access	GRCh37/hg19	4	13391279	21798563	Heterozygous	Pathogenic
472862	46XX	Female	duplication	Open-access	GRCh37/hg19	15	22766739	23272733	Heterozygous	Pathogenic
472862	46XX	Female	deletion	Open-access	GRCh37/hg19	6	131160744	133841944	Heterozygous	Pathogenic
472863	46XX	Female	deletion	Open-access	GRCh37/hg19	22	18844632	21463730	Heterozygous	Pathogenic
472864	46XX	Female	deletion	Open-access	GRCh37/hg19	7	143572286	159126310	Heterozygous	Pathogenic
472865	46XY	Male	duplication	Open-access	GRCh37/hg19	7	72725885	74141840	Heterozygous	Pathogenic
472866	46XY	Male	deletion	Open-access	GRCh37/hg19	8	164984	10121022	Heterozygous	Pathogenic
472867	46XX	Female	deletion	Open-access	GRCh37/hg19	22	18886915	21463730	Heterozygous	Pathogenic
472868	46XY	Male	duplication	Open-access	GRCh37/hg19	X	122528803	123773264	Hemizygous	Pathogenic
472869	46XX	Female	duplication	Open-access	GRCh37/hg19	7	156910420	157835260	Heterozygous	Pathogenic
472869	46XX	Female	deletion	Open-access	GRCh37/hg19	7	157837357	159126310	Heterozygous	Pathogenic
472869	46XX	Female	duplication	Open-access	GRCh37/hg19	8	164984	3367705	Heterozygous	Pathogenic
472870	46XY	Male	deletion	Open-access	GRCh37/hg19	3	197754015	197838262	Heterozygous	Pathogenic
472870	46XY	Male	duplication	Open-access	GRCh37/hg19	3	196286536	197751052	Heterozygous	Pathogenic
472871	46XX	Female	deletion	Open-access	GRCh37/hg19	5	175346697	177423144	Heterozygous	Pathogenic
472872	46XY	Male	deletion	Open-access	GRCh37/hg19	7	158393488	159126310	Heterozygous	Pathogenic
472872	46XY	Male	duplication	Open-access	GRCh37/hg19	7	145880266	147865869	Heterozygous	Pathogenic
472872	46XY	Male	deletion	Open-access	GRCh37/hg19	7	147870422	158122287	Heterozygous	Pathogenic
472873	46XY	Male	deletion	Open-access	GRCh37/hg19	8	164984	8094406	Heterozygous	Pathogenic
472874	46XX	Female	deletion	Open-access	GRCh37/hg19	6	156657842	157966721	Heterozygous	Pathogenic
472875	46XY	Male	duplication	Open-access	GRCh37/hg19	15	32049125	32514341	Heterozygous	Pathogenic
472876	46XY	Male	deletion	Open-access	GRCh37/hg19	7	72722981	74335373	Heterozygous	Pathogenic
472877	46XY	Male	duplication	Open-access	GRCh37/hg19	15	20071673	32514341	Heterozygous	Pathogenic
472878	46XY	Male	deletion	Open-access	GRCh37/hg19	16	176743	1842209	Heterozygous	Pathogenic
472879	46XY	Male	deletion	Open-access	GRCh37/hg19	4	181056626	186776464	Heterozygous	Pathogenic
472880	46XY	Male	duplication	Open-access	GRCh37/hg19	10	85133114	89423245	Heterozygous	Pathogenic
472881	46XY	Male	deletion	Open-access	GRCh37/hg19	3	61495	9059698	Heterozygous	Pathogenic
472882	46XY	Male	duplication	Open-access	GRCh37/hg19	16	14975292	16291983	Heterozygous	Pathogenic
472883	46XX	Female	duplication	Open-access	GRCh37/hg19	15	101392972	102461162	Heterozygous	Pathogenic
472883	46XX	Female	duplication	Open-access	GRCh37/hg19	7	44935	11904138	Heterozygous	Pathogenic
472884	46XX	Female	duplication	Open-access	GRCh37/hg19	15	32018731	32441633	Heterozygous	Pathogenic
472885	46XY	Male	duplication	Open-access	GRCh37/hg19	15	32018731	32514341	Heterozygous	Pathogenic
472886	46XX	Female	duplication	Open-access	GRCh37/hg19	18	14185777	15102421	Heterozygous	Pathogenic
472886	46XX	Female	deletion	Open-access	GRCh37/hg19	18	13034	14146359	Heterozygous	Pathogenic
472887	46XX	Female	deletion	Open-access	GRCh37/hg19	X	32698999	33107701	Heterozygous	Pathogenic
472888	46XX	Female	deletion	Open-access	GRCh37/hg19	4	7202789	8731330	Heterozygous	Pathogenic
472888	46XX	Female	deletion	Open-access	GRCh37/hg19	4	1874356	7128805	Heterozygous	Pathogenic
472889	46XY	Male	duplication	Open-access	GRCh37/hg19	15	22766739	23226254	Heterozygous	Pathogenic
472889	46XY	Male	duplication	Open-access	GRCh37/hg19	10	81577614	89634265	Heterozygous	Pathogenic
472890	46XY	Male	deletion	Open-access	GRCh37/hg19	22	51122444	51195728	Heterozygous	Pathogenic
472891	46XY	Male	duplication	Open-access	GRCh37/hg19	13	19058717	33864775	Heterozygous	Pathogenic
472892	46XY	Male	duplication	Open-access	GRCh37/hg19	1	146501348	147820342	Heterozygous	Pathogenic
472893	46XY	Male	deletion	Open-access	GRCh37/hg19	X	32342975	32437116	Hemizygous	Pathogenic
472894	46XY	Male	duplication	Open-access	GRCh37/hg19	15	32049125	32514341	Heterozygous	Pathogenic
472895	46XY	Male	deletion	Open-access	GRCh37/hg19	16	29595483	30198151	Heterozygous	Pathogenic
472896	46XY	Male	duplication	Open-access	GRCh37/hg19	13	20127885	20626769	Heterozygous	Pathogenic
472896	46XY	Male	duplication	Open-access	GRCh37/hg19	15	20071673	32514341	Heterozygous	Pathogenic
472897	46XY	Male	duplication	Open-access	GRCh38	22	16367189	18157533	Heterozygous	Pathogenic
472898	46XY	Male	deletion	Open-access	GRCh37/hg19	18	13034	15330525	Heterozygous	Pathogenic
472899	46XY	Male	deletion	Open-access	GRCh37/hg19	22	18886915	21798907	Heterozygous	Pathogenic
472900	46XY	Male	deletion	Open-access	GRCh37/hg19	16	21949122	22713612	Heterozygous	Pathogenic
472900	46XY	Male	deletion	Open-access	GRCh38	15	19866420	22472558	Heterozygous	Pathogenic
472901	46XX	Female	duplication	Open-access	GRCh37/hg19	10	98087	17703612	Heterozygous	Pathogenic
472902	46XX	Female	duplication	Open-access	GRCh37/hg19	19	42463447	50331834	Heterozygous	Pathogenic
472903	46XX	Female	duplication	Open-access	GRCh37/hg19	6	155981520	160700301	Heterozygous	Pathogenic
472904	46XY	Male	duplication	Open-access	GRCh37/hg19	X	6447911	8131442	Hemizygous	Pathogenic
472905	46XX	Female	deletion	Open-access	GRCh37/hg19	5	176673698	176748025	Heterozygous	Pathogenic
472906	46XX	Female	deletion	Open-access	GRCh37/hg19	6	141001420	146957941	Heterozygous	Pathogenic
472907	46XY	Male	duplication	Open-access	GRCh37/hg19	15	32018731	32444995	Heterozygous	Pathogenic
472908	46XY	Male	deletion	Open-access	GRCh37/hg19	7	72748500	74141840	Heterozygous	Pathogenic
472909	46XY	Male	deletion	Open-access	GRCh37/hg19	8	164984	13670677	Heterozygous	Pathogenic
472910	46XX	Female	deletion	Open-access	GRCh37/hg19	4	49450	8872812	Heterozygous	Pathogenic
472910	46XX	Female	duplication	Open-access	GRCh37/hg19	2	234171812	243048760	Heterozygous	Pathogenic
472911	46XX	Female	deletion	Open-access	GRCh37/hg19	18	13034	1548549	Heterozygous	Pathogenic
472912	46XX	Female	deletion	Open-access	GRCh37/hg19	9	46587	17655744	Heterozygous	Pathogenic
472913	46XY	Male	deletion	Open-access	GRCh37/hg19	16	29614976	30198151	Heterozygous	Pathogenic
472914	46XY	Male	deletion	Open-access	GRCh37/hg19	22	18861748	21798907	Heterozygous	Pathogenic
472915	46XY	Male	duplication	Open-access	GRCh37/hg19	15	85117468	102461162	Heterozygous	Pathogenic
472916	46XX	Female	deletion	Open-access	GRCh37/hg19	4	168307924	190963766	Heterozygous	Pathogenic
472917	46XY	Male	deletion	Open-access	GRCh37/hg19	16	29326560	30215621	Heterozygous	Pathogenic
472918	46XY	Male	deletion	Open-access	GRCh37/hg19	22	45566912	51195728	Heterozygous	Pathogenic
472919	46XX	Female	deletion	Open-access	GRCh37/hg19	22	21797812	23657664	Heterozygous	Pathogenic
472920	46XY	Male	duplication	Open-access	GRCh37/hg19	4	187038801	190963766	Heterozygous	Pathogenic
472920	46XY	Male	deletion	Open-access	GRCh37/hg19	12	191619	4607301	Heterozygous	Pathogenic
472921	46XX	Female	deletion	Open-access	GRCh37/hg19	2	96687152	98193473	Heterozygous	Pathogenic
472922	46XY	Male	deletion	Open-access	GRCh37/hg19	22	18886915	21809185	Heterozygous	Pathogenic
472923	46XX	Female	deletion	Open-access	GRCh37/hg19	1	238116878	249218992	Heterozygous	Pathogenic
472924	46XY	Male	deletion	Open-access	GRCh37/hg19	1	67861520	77640166	Heterozygous	Pathogenic
472925	46XX	Female	deletion	Open-access	GRCh37/hg19	5	131644718	135574111	Heterozygous	Pathogenic
472926	46XY	Male	deletion	Open-access	GRCh37/hg19	9	46587	4507513	Heterozygous	Pathogenic
472926	46XY	Male	duplication	Open-access	GRCh37/hg19	18	57323790	78015180	Heterozygous	Pathogenic
472927	46XX	Female	deletion	Open-access	GRCh37/hg19	9	139685136	140546647	Heterozygous	Pathogenic
472929	46XY	Male	duplication	Open-access	GRCh37/hg19	12	90946693	92631138	Heterozygous	Pathogenic
472929	46XY	Male	duplication	Open-access	GRCh37/hg19	1	31949720	38199716	Heterozygous	Pathogenic
472929	46XY	Male	duplication	Open-access	GRCh37/hg19	4	25562241	38815502	Heterozygous	Pathogenic
472929	46XY	Male	duplication	Open-access	GRCh37/hg19	1	39192498	55103945	Heterozygous	Pathogenic
472929	46XY	Male	duplication	Open-access	GRCh37/hg19	18	13442257	35067127	Heterozygous	Pathogenic
472929	46XY	Male	duplication	Open-access	GRCh37/hg19	8	122776605	144494963	Heterozygous	Pathogenic
472930	46XX	Female	duplication	Open-access	GRCh37/hg19	16	15493046	18164698	Heterozygous	Pathogenic
472931	46XY	Male	deletion	Open-access	GRCh37/hg19	18	13034	12673187	Heterozygous	Pathogenic
472932	46XX	Female	duplication	Open-access	GRCh37/hg19	3	196271307	197838262	Heterozygous	Pathogenic
472933	46XX	Female	duplication	Open-access	GRCh37/hg19	X	31138589	31376916	Heterozygous	Pathogenic
472934	46XX	Female	deletion	Open-access	GRCh37/hg19	X	18419750	18842784	Heterozygous	Pathogenic
472936	46XX	Female	deletion	Open-access	GRCh37/hg19	22	18886915	21798907	Heterozygous	Pathogenic
472937	46XY	Male	duplication	Open-access	GRCh37/hg19	16	21608472	29318906	Heterozygous	Pathogenic
472938	46XX	Female	deletion	Open-access	GRCh37/hg19	15	22750305	23272733	Heterozygous	Pathogenic
472939	46XY	Male	deletion	Open-access	GRCh37/hg19	X	6456940	8135053	Hemizygous	Pathogenic
472940	46XY	Male	duplication	Open-access	GRCh37/hg19	15	22784095	23086929	Heterozygous	Pathogenic
472941	46XX	Female	deletion	Open-access	GRCh37/hg19	15	22750305	23272733	Heterozygous	Pathogenic
472942	46XX	Female	duplication	Open-access	GRCh37/hg19	15	20071673	30507461	Heterozygous	Pathogenic
472943	46XY	Male	deletion	Open-access	GRCh37/hg19	8	11579802	11830502	Heterozygous	Pathogenic
472944	46XX	Female	deletion	Open-access	GRCh37/hg19	1	82154	3208375	Heterozygous	Pathogenic
472945	46XX	Female	deletion	Open-access	GRCh37/hg19	16	89536772	89619697	Heterozygous	Pathogenic
472946	46XY	Male	duplication	Open-access	GRCh37/hg19	22	23699269	25013346	Heterozygous	Pathogenic
472947	46XX	Female	deletion	Open-access	GRCh37/hg19	8	7154036	12483094	Heterozygous	Pathogenic
472948	46XX	Female	deletion	Open-access	GRCh37/hg19	15	22750305	23272733	Heterozygous	Pathogenic
472949	46XY	Male	duplication	Open-access	GRCh37/hg19	16	14975292	16293190	Heterozygous	Pathogenic
472950	46XY	Male	deletion	Open-access	GRCh37/hg19	16	28484556	28495346	Homozygous	Pathogenic
472951	46XY	Male	duplication	Open-access	GRCh37/hg19	8	105393021	119312168	Heterozygous	Pathogenic
472952	46XX	Female	deletion	Open-access	GRCh37/hg19	22	18886915	21463730	Heterozygous	Pathogenic
472953	46XY	Male	deletion	Open-access	GRCh37/hg19	22	46106914	51195728	Heterozygous	Pathogenic
472954	46XX	Female	deletion	Open-access	GRCh37/hg19	13	29071951	34410531	Heterozygous	Pathogenic
472955	46XY	Male	deletion	Open-access	GRCh37/hg19	22	18844632	21797812	Heterozygous	Pathogenic
472956	46XY	Male	duplication	Open-access	GRCh38	21	12965809	23641815	Heterozygous	Pathogenic
472957	46XY	Male	deletion	Open-access	GRCh37/hg19	8	2346867	6564609	Heterozygous	Pathogenic
472958	46XY	Male	deletion	Open-access	GRCh37/hg19	22	18861748	21463730	Heterozygous	Pathogenic
472959	46XX	Female	deletion	Open-access	GRCh37/hg19	15	43892807	43939642	Homozygous	Pathogenic
472960	46XX	Female	deletion	Open-access	GRCh37/hg19	2	235204421	243048760	Heterozygous	Pathogenic
472961	46XX	Female	deletion	Open-access	GRCh37/hg19	22	18886915	20733495	Heterozygous	Pathogenic
472962	46XY	Male	deletion	Open-access	GRCh37/hg19	1	167226854	176656255	Heterozygous	Pathogenic
472964	46XY	Male	deletion	Open-access	GRCh37/hg19	22	21797812	22989304	Heterozygous	Pathogenic
472965	46XX	Female	duplication	Open-access	GRCh37/hg19	15	32019919	32514341	Heterozygous	Pathogenic
472966	46XY	Male	deletion	Open-access	GRCh37/hg19	16	29652488	30198151	Heterozygous	Pathogenic
472966	46XY	Male	duplication	Open-access	GRCh37/hg19	16	14975292	16291099	Heterozygous	Pathogenic
472967	46XY	Male	deletion	Open-access	GRCh37/hg19	1	82154	6639392	Heterozygous	Pathogenic
472968	46XY	Male	deletion	Open-access	GRCh37/hg19	1	167226854	176656255	Heterozygous	Pathogenic
472969	46XY	Male	duplication	Open-access	GRCh37/hg19	X	153093788	153527850	Hemizygous	Pathogenic
472970	46XX	Female	deletion	Open-access	GRCh37/hg19	22	20276727	23826866	Heterozygous	Pathogenic
472971	46XX	Female	deletion	Open-access	GRCh37/hg19	17	16761814	20433723	Heterozygous	Pathogenic
472972	46XX	Female	deletion	Open-access	GRCh37/hg19	15	23290787	28560664	Heterozygous	Pathogenic
472974	46XX	Female	deletion	Open-access	GRCh37/hg19	11	45264348	47605848	Heterozygous	Pathogenic
472975	46XY	Male	duplication	Open-access	GRCh37/hg19	15	22770421	23276833	Heterozygous	Pathogenic
472976	46XY	Male	deletion	Open-access	GRCh37/hg19	11	122979057	134937416	Heterozygous	Pathogenic
472977	46XY	Male	deletion	Open-access	GRCh37/hg19	18	76465505	78013728	Heterozygous	Pathogenic
472977	46XY	Male	duplication	Open-access	GRCh37/hg19	18	63578361	76455563	Heterozygous	Pathogenic
472978	46XY	Male	deletion	Open-access	GRCh37/hg19	22	18648855	21800471	Heterozygous	Pathogenic
472979	46XY	Male	duplication	Open-access	GRCh37/hg19	15	22770421	32915723	Heterozygous	Pathogenic
472980	46XX	Female	duplication	Open-access	GRCh37/hg19	9	88231815	110281522	Heterozygous	Pathogenic
472981	46XY	Male	duplication	Open-access	GRCh37/hg19	1	145886339	147814497	Heterozygous	Pathogenic
472982	46XX	Female	deletion	Open-access	GRCh37/hg19	7	151755926	159119707	Heterozygous	Pathogenic
472982	46XX	Female	duplication	Open-access	GRCh37/hg19	6	156974	11602436	Heterozygous	Pathogenic
472983	46XY	Male	duplication	Open-access	GRCh37/hg19	17	34440088	36378678	Heterozygous	Pathogenic
472984	46XX	Female	duplication	Open-access	GRCh37/hg19	17	16615982	20292882	Heterozygous	Pathogenic
472985	46XX	Female	deletion	Open-access	GRCh37/hg19	2	59898340	63473288	Heterozygous	Pathogenic
472986	46XY	Male	duplication	Open-access	GRCh37/hg19	20	61661	545908	Heterozygous	Pathogenic
472986	46XY	Male	deletion	Open-access	GRCh37/hg19	18	74587457	78013728	Heterozygous	Pathogenic
472987	46XX	Female	deletion	Open-access	GRCh37/hg19	22	18631364	21800471	Heterozygous	Pathogenic
472988	46XX	Female	deletion	Open-access	GRCh37/hg19	15	74515859	78193073	Heterozygous	Pathogenic
472990	46XY	Male	deletion	Open-access	GRCh37/hg19	2	166559218	170231581	Heterozygous	Pathogenic
472991	46XX	Female	duplication	Open-access	GRCh37/hg19	5	49580574	68822893	Heterozygous	Pathogenic
472993	46XY	Male	duplication	Open-access	GRCh37/hg19	18	136227	15143715	Heterozygous	Pathogenic
472994	46XY	Male	deletion	Open-access	GRCh37/hg19	22	18648855	21800471	Heterozygous	Pathogenic
472995	46XY	Male	deletion	Open-access	GRCh37/hg19	8	49886201	50434967	Heterozygous	Pathogenic
472995	46XY	Male	duplication	Open-access	GRCh37/hg19	8	136901020	139787794	Heterozygous	Pathogenic
472995	46XY	Male	duplication	Open-access	GRCh37/hg19	8	140269531	146295771	Heterozygous	Pathogenic
472995	46XY	Male	deletion	Open-access	GRCh37/hg19	8	158048	6999114	Heterozygous	Pathogenic
472995	46XY	Male	duplication	Open-access	GRCh37/hg19	8	12532773	19516691	Heterozygous	Pathogenic
472995	46XY	Male	duplication	Open-access	GRCh37/hg19	8	35574104	43824035	Heterozygous	Pathogenic
472996	46XY	Male	duplication	Open-access	GRCh37/hg19	1	145390101	145770680	Heterozygous	Pathogenic
472996	46XY	Male	deletion	Open-access	GRCh37/hg19	16	29428531	30190029	Heterozygous	Pathogenic
472997	46XX	Female	deletion	Open-access	GRCh37/hg19	17	16615982	18755607	Heterozygous	Pathogenic
472998	46XX	Female	deletion	Open-access	GRCh37/hg19	18	70470594	78013728	Heterozygous	Pathogenic
472999	46XY	Male	deletion	Open-access	GRCh37/hg19	15	22770421	23625785	Heterozygous	Pathogenic
473000	46XX	Female	deletion	Open-access	GRCh37/hg19	22	18649189	21800471	Heterozygous	Pathogenic
473001	46XY	Male	deletion	Open-access	GRCh37/hg19	Y	22316232	28799654	Hemizygous	Pathogenic
473001	46XY	Male	deletion	Open-access	GRCh37/hg19	Y	169921	22287686	Heterozygous	Pathogenic
473002	46XX	Female	duplication	Open-access	GRCh37/hg19	5	140132808	156124018	Heterozygous	Pathogenic
473003	46XY	Male	deletion	Open-access	GRCh37/hg19	8	8117491	11935465	Heterozygous	Pathogenic
473004	46XX	Female	duplication	Open-access	GRCh37/hg19	16	86002932	90155062	Heterozygous	Pathogenic
473004	46XX	Female	deletion	Open-access	GRCh37/hg19	1	849466	5747184	Heterozygous	Pathogenic
438669	46XX	Female	deletion	Open-access	GRCh37/hg19	16	28748000	29032280	Heterozygous	Pathogenic
473006	46XX	Female	deletion	Open-access	GRCh37/hg19	16	88288472	89624323	Heterozygous	Pathogenic
473007	46XX	Female	deletion	Open-access	GRCh37/hg19	6	156974	2524946	Heterozygous	Pathogenic
473007	46XX	Female	deletion	Open-access	GRCh37/hg19	6	165597155	170914297	Heterozygous	Pathogenic
473008	46XX	Female	deletion	Open-access	GRCh37/hg19	5	88674688	91260980	Heterozygous	Pathogenic
473011	46XY	Male	deletion	Open-access	GRCh37/hg19	17	43710150	44212824	Heterozygous	Pathogenic
473012	46XX	Female	deletion	Open-access	GRCh37/hg19	7	137920841	159119707	Heterozygous	Pathogenic
473013	46XX	Female	deletion	Open-access	GRCh37/hg19	2	146708094	150769290	Heterozygous	Pathogenic
473014	46XY	Male	deletion	Open-access	GRCh37/hg19	2	148679739	150589444	Heterozygous	Pathogenic
473015	46XY	Male	deletion	Open-access	GRCh37/hg19	16	89311746	89578069	Heterozygous	Pathogenic
473016	46XY	Male	duplication	Open-access	GRCh37/hg19	15	22770421	23082237	Heterozygous	Pathogenic
473017	46XX	Female	deletion	Open-access	GRCh37/hg19	2	51141392	51408871	Heterozygous	Pathogenic
473018	46XY	Male	deletion	Open-access	GRCh37/hg19	15	22770421	23276605	Heterozygous	Pathogenic
473019	46XX	Female	duplication	Open-access	GRCh37/hg19	15	31999631	32439299	Heterozygous	Pathogenic
473019	46XX	Female	duplication	Open-access	GRCh37/hg19	17	34822465	36243365	Heterozygous	Pathogenic
473020	46XY	Male	deletion	Open-access	GRCh37/hg19	15	22770421	23288350	Heterozygous	Pathogenic
473021	46XX	Female	deletion	Open-access	GRCh37/hg19	1	849466	3343129	Heterozygous	Pathogenic
473022	46XX	Female	deletion	Open-access	GRCh37/hg19	15	23290787	28560664	Heterozygous	Pathogenic
473023	46XY	Male	deletion	Open-access	GRCh37/hg19	17	16745600	20417235	Heterozygous	Pathogenic
473024	46XY	Male	deletion	Open-access	GRCh37/hg19	2	222771934	227094235	Heterozygous	Pathogenic
473025	46XY	Male	deletion	Open-access	GRCh37/hg19	16	29428531	30190029	Heterozygous	Pathogenic
473026	46XX	Female	deletion	Open-access	GRCh37/hg19	2	170315572	174232728	Heterozygous	Pathogenic
473027	46XY	Male	deletion	Open-access	GRCh37/hg19	16	29428531	30190029	Heterozygous	Pathogenic
473028	46XX	Female	deletion	Open-access	GRCh37/hg19	15	22770421	23290788	Heterozygous	Pathogenic
473028	46XX	Female	duplication	Open-access	GRCh37/hg19	1	144897098	145775966	Heterozygous	Pathogenic
473028	46XX	Female	deletion	Open-access	GRCh37/hg19	6	166821237	170914297	Heterozygous	Pathogenic
473029	46XX	Female	duplication	Open-access	GRCh37/hg19	X	6455151	8135568	Heterozygous	Pathogenic
473030	46XY	Male	deletion	Open-access	GRCh37/hg19	6	112455226	123444605	Heterozygous	Pathogenic
473032	46XY	Male	deletion	Open-access	GRCh37/hg19	7	43376	230772	Heterozygous	Pathogenic
473033	46XY	Male	deletion	Open-access	GRCh37/hg19	5	88571840	92196799	Heterozygous	Pathogenic
473034	46XY	Male	duplication	Open-access	GRCh37/hg19	2	107040324	113187742	Heterozygous	Pathogenic
473035	46XX	Female	deletion	Open-access	GRCh37/hg19	1	849466	8655742	Heterozygous	Pathogenic
473036	46XY	Male	deletion	Open-access	GRCh37/hg19	4	187042801	190957460	Heterozygous	Pathogenic
473036	46XY	Male	duplication	Open-access	GRCh37/hg19	X	147219997	155233098	Hemizygous	Pathogenic
473037	46XX	Female	deletion	Open-access	GRCh37/hg19	10	100047	3083335	Heterozygous	Pathogenic
473037	46XX	Female	duplication	Open-access	GRCh37/hg19	6	156974	8713328	Heterozygous	Pathogenic
473038	46XX	Female	deletion	Open-access	GRCh37/hg19	16	29438325	30190029	Heterozygous	Pathogenic
473039	46XY	Male	deletion	Open-access	GRCh37/hg19	21	38712718	40412141	Heterozygous	Pathogenic
473040	46XY	Male	deletion	Open-access	GRCh37/hg19	22	46009655	51197766	Heterozygous	Pathogenic
473041	46XX	Female	duplication	Open-access	GRCh37/hg19	10	135357401	135426386	Heterozygous	Pathogenic
473042	46XY	Male	duplication	Open-access	GRCh37/hg19	15	22770421	23288350	Heterozygous	Pathogenic
473043	46XX	Female	deletion	Open-access	GRCh37/hg19	8	158048	5071412	Heterozygous	Pathogenic
473043	46XX	Female	duplication	Open-access	GRCh37/hg19	22	35140639	51197766	Heterozygous	Pathogenic
473044	46XY	Male	deletion	Open-access	GRCh37/hg19	22	18648855	21800471	Heterozygous	Pathogenic
473045	46XY	Male	deletion	Open-access	GRCh37/hg19	17	34822465	36316144	Heterozygous	Pathogenic
473046	46XX	Female	deletion	Open-access	GRCh37/hg19	6	108851776	117029793	Heterozygous	Pathogenic
473047	46XY	Male	duplication	Open-access	GRCh37/hg19	X	52923471	53765589	Hemizygous	Pathogenic
473048	46XY	Male	duplication	Open-access	GRCh37/hg19	15	22770421	23206541	Heterozygous	Pathogenic
473049	46XY	Male	deletion	Open-access	GRCh37/hg19	2	23467229	25631433	Heterozygous	Pathogenic
473050	46XY	Male	deletion	Open-access	GRCh37/hg19	15	83169557	85779565	Heterozygous	Pathogenic
473051	46XY	Male	duplication	Open-access	GRCh37/hg19	13	74493208	74803234	Heterozygous	Pathogenic
473051	46XY	Male	duplication	Open-access	GRCh37/hg19	13	69713257	70453399	Heterozygous	Pathogenic
473051	46XY	Male	duplication	Open-access	GRCh37/hg19	13	76988772	79203105	Heterozygous	Pathogenic
473051	46XY	Male	duplication	Open-access	GRCh37/hg19	13	108159121	111105448	Heterozygous	Pathogenic
473051	46XY	Male	duplication	Open-access	GRCh37/hg19	13	104279098	108039822	Heterozygous	Pathogenic
473051	46XY	Male	duplication	Open-access	GRCh37/hg19	13	79541503	102322632	Heterozygous	Pathogenic
473052	46XX	Female	deletion	Open-access	GRCh37/hg19	22	18648855	21800471	Heterozygous	Pathogenic
473053	46XY	Male	deletion	Open-access	GRCh37/hg19	1	146106723	147830830	Heterozygous	Pathogenic
473054	46XY	Male	deletion	Open-access	GRCh37/hg19	15	31104220	32444043	Heterozygous	Pathogenic
473057	46XX	Female	deletion	Open-access	GRCh37/hg19	22	18636749	21800471	Heterozygous	Pathogenic
473058	46XY	Male	deletion	Open-access	GRCh37/hg19	7	72704681	74141494	Heterozygous	Pathogenic
473059	46XY	Male	duplication	Open-access	GRCh37/hg19	19	260911	2692854	Heterozygous	Pathogenic
473059	46XY	Male	deletion	Open-access	GRCh37/hg19	6	156974	3061352	Heterozygous	Pathogenic
473060	46XY	Male	duplication	Open-access	GRCh37/hg19	19	5184566	10099172	Heterozygous	Pathogenic
473061	46XX	Female	deletion	Open-access	GRCh37/hg19	6	152688330	165876838	Heterozygous	Pathogenic
473062	46XY	Male	deletion	Open-access	GRCh37/hg19	6	122433869	123151939	Heterozygous	Pathogenic
473062	46XY	Male	duplication	Open-access	GRCh37/hg19	9	126230115	127249252	Heterozygous	Pathogenic
473062	46XY	Male	duplication	Open-access	GRCh37/hg19	9	123249041	124630007	Heterozygous	Pathogenic
473062	46XY	Male	duplication	Open-access	GRCh37/hg19	9	121505929	122901599	Heterozygous	Pathogenic
473062	46XY	Male	deletion	Open-access	GRCh37/hg19	20	11246528	12874675	Heterozygous	Pathogenic
473062	46XY	Male	duplication	Open-access	GRCh37/hg19	9	128557429	130369000	Heterozygous	Pathogenic
473062	46XY	Male	deletion	Open-access	GRCh37/hg19	6	159859323	165977861	Heterozygous	Pathogenic
473063	46XX	Female	duplication	Open-access	GRCh37/hg19	9	140273022	141018648	Heterozygous	Pathogenic
473063	46XX	Female	duplication	Open-access	GRCh37/hg19	9	133957725	135188061	Heterozygous	Pathogenic
473063	46XX	Female	duplication	Open-access	GRCh37/hg19	9	131914112	133369321	Heterozygous	Pathogenic
473063	46XX	Female	duplication	Open-access	GRCh37/hg19	9	128869884	131557201	Heterozygous	Pathogenic
473063	46XX	Female	duplication	Open-access	GRCh37/hg19	9	136154088	138920654	Heterozygous	Pathogenic
473064	46XY	Male	deletion	Open-access	GRCh37/hg19	14	101279665	101391509	Heterozygous	Pathogenic
473065	46XY	Male	deletion	Open-access	GRCh37/hg19	2	222219575	227653340	Heterozygous	Pathogenic
473066	46XX	Female	duplication	Open-access	GRCh37/hg19	15	22770421	32931921	Heterozygous	Pathogenic
473067	46XY	Male	deletion	Open-access	GRCh37/hg19	X	288066	1506454	Hemizygous	Pathogenic
473068	46XY	Male	deletion	Open-access	GRCh37/hg19	16	28852775	29051191	Heterozygous	Pathogenic
473069	46XX	Female	duplication	Open-access	GRCh37/hg19	X	6440776	8135568	Heterozygous	Pathogenic
473070	46XY	Male	deletion	Open-access	GRCh37/hg19	16	4864146	9899062	Heterozygous	Pathogenic
473071	46XY	Male	deletion	Open-access	GRCh37/hg19	12	173786	632400	Heterozygous	Pathogenic
473071	46XY	Male	duplication	Open-access	GRCh37/hg19	17	68659682	81041823	Heterozygous	Pathogenic
473072	46XY	Male	deletion	Open-access	GRCh37/hg19	18	67147098	78013728	Heterozygous	Pathogenic
473073	46XY	Male	duplication	Open-access	GRCh37/hg19	6	164774387	170914297	Heterozygous	Pathogenic
473073	46XY	Male	deletion	Open-access	GRCh37/hg19	11	126679514	134937416	Heterozygous	Pathogenic
473074	46XX	Female	duplication	Open-access	GRCh37/hg19	7	72656249	74162823	Heterozygous	Pathogenic
473075	46XX	Female	deletion	Open-access	GRCh37/hg19	X	154697069	155233098	Heterozygous	Pathogenic
473075	46XX	Female	duplication	Open-access	GRCh37/hg19	X	145303603	154225379	Heterozygous	Pathogenic
473076	46XX	Female	duplication	Open-access	GRCh37/hg19	20	47848645	50421089	Heterozygous	Pathogenic
473077	46XX	Female	duplication	Open-access	GRCh37/hg19	X	348357	602731	Heterozygous	Pathogenic
473078	46XY	Male	deletion	Open-access	GRCh37/hg19	20	6494545	6893685	Heterozygous	Pathogenic
473078	46XY	Male	deletion	Open-access	GRCh37/hg19	20	31100058	36570050	Heterozygous	Pathogenic
473079	46XX	Female	duplication	Open-access	GRCh37/hg19	20	45353008	55096798	Heterozygous	Pathogenic
473080	46XY	Male	deletion	Open-access	GRCh37/hg19	22	18648855	21800471	Heterozygous	Pathogenic
473081	46XY	Male	deletion	Open-access	GRCh37/hg19	16	28488010	30190029	Heterozygous	Pathogenic
473082	46XY	Male	duplication	Open-access	GRCh37/hg19	17	58097017	60356183	Heterozygous	Pathogenic
473083	46XY	Male	deletion	Open-access	GRCh37/hg19	15	23620191	28540345	Heterozygous	Pathogenic
473084	46XX	Female	deletion	Open-access	GRCh37/hg19	X	168551	14665569	Heterozygous	Pathogenic
473085	46XX	Female	deletion	Open-access	GRCh37/hg19	18	136227	15099116	Heterozygous	Pathogenic
473086	46XY	Male	deletion	Open-access	GRCh37/hg19	17	28992783	30409336	Heterozygous	Pathogenic
473087	46XX	Female	duplication	Open-access	GRCh37/hg19	22	16888899	20312661	Heterozygous	Pathogenic
473087	46XX	Female	duplication	Open-access	GRCh37/hg19	11	116683754	134937416	Heterozygous	Pathogenic
473088	46XY	Male	duplication	Open-access	GRCh37/hg19	15	22770421	23625785	Heterozygous	Pathogenic
473089	46XX	Female	deletion	Open-access	GRCh37/hg19	X	168551	19917154	Heterozygous	Pathogenic
473090	46XY	Male	duplication	Open-access	GRCh37/hg19	22	16888899	20312661	Heterozygous	Pathogenic
473090	46XY	Male	duplication	Open-access	GRCh37/hg19	11	116683754	134937416	Heterozygous	Pathogenic
473091	46XY	Male	duplication	Open-access	GRCh37/hg19	20	61661	545908	Heterozygous	Pathogenic
473091	46XY	Male	deletion	Open-access	GRCh37/hg19	18	69001095	69619596	Heterozygous	Pathogenic
473091	46XY	Male	deletion	Open-access	GRCh37/hg19	18	74587457	78013728	Heterozygous	Pathogenic
472633	46XY	Male	duplication	Open-access	GRCh38	18	6936251	8080357	Heterozygous	Pathogenic
473096	47XYY	Male	duplication	Open-access	GRCh38	Y	2787139	26646335	Heterozygous	Pathogenic
473097	47XYY	Male	duplication	Open-access	GRCh38	Y	2787139	26646335	Heterozygous	Pathogenic
473099	47XYY	Male	duplication	Open-access	GRCh38	Y	2787139	26646335	Heterozygous	Pathogenic
473124	48XXYY	other	duplication	Open-access	GRCh38	Y	2787139	26646335	Heterozygous	Pathogenic
472203	46XY	Male	deletion	Open-access	GRCh37/hg19	X	31746008	31983162	Hemizygous	Pathogenic
472285	46XY	Male	duplication	Open-access	GRCh37/hg19	X	6449601	8141017	Hemizygous	Pathogenic
472292	46XY	Male	duplication	Open-access	GRCh37/hg19	X	152610051	153421885	Hemizygous	Pathogenic
472317	46XY	Male	duplication	Open-access	GRCh38	Y	2787139	14941891	Hemizygous	Pathogenic
472317	46XY	Male	deletion	Open-access	GRCh38	Y	14978228	26673214	Hemizygous	Pathogenic
472562	46XY	Male	deletion	Open-access	GRCh37/hg19	X	6456940	8135053	Hemizygous	Pathogenic
472577	46XY	Male	duplication	Open-access	GRCh38	X	51725710	62933742	Hemizygous	Pathogenic
473092	47XXY	Male	Disomy	Open-access	GRCh38	X	60814	155254881		Pathogenic
473093	47XXY	Male	Disomy	Open-access	GRCh38	X	60814	155254881		Pathogenic
473094	47XXY	Male	Disomy	Open-access	GRCh38	X	60814	155254881		Pathogenic
473095	47XXY	Male	Disomy	Open-access	GRCh38	X	60814	155254881		Pathogenic
473098	47XXY	Male	Disomy	Open-access	GRCh38	X	60814	155254881		Pathogenic
473124	48XXYY	other	Disomy	Open-access	GRCh38	X	60814	155254881		Pathogenic
473117	45X	Female	Monosomy	Open-access	GRCh38	X	60814	155254881		Pathogenic
473119	45X	Female	Monosomy	Open-access	GRCh38	X	208454	141018648		Pathogenic
472109	46XX	Female	Monosomy	Open-access	GRCh37/hg19	X	18452565	155236747		Pathogenic
472173	45X	Female	Monosomy	Open-access	GRCh37/hg19	X	60814	155236747		Pathogenic
472191	45X	Female	Monosomy	Open-access	GRCh37/hg19	X	60814	52665691		Pathogenic
472219	46XX	Female	Monosomy	Open-access	GRCh37/hg19	X	60814	41384635		Pathogenic
472254	46XX	Female	Monosomy	Open-access	GRCh37/hg19	13	55068840	86109694		Pathogenic
472332	46XX	Female	Monosomy	Open-access	GRCh37/hg19	X	57515439	82674186		Pathogenic
472332	46XX	Female	Monosomy	Open-access	GRCh37/hg19	X	82701038	155254881		Pathogenic
472356	46XX	Female	Monosomy	Open-access	GRCh37/hg19	13	45373396	93086013		Pathogenic
472528	46XX	Female	Monosomy	Open-access	GRCh37/hg19	6	3303052	98517272		Pathogenic
472551	46XX	Female	Monosomy	Open-access	GRCh37/hg19	X	39107286	91469713		Pathogenic
472565	46XX	Female	Monosomy	Open-access	GRCh37/hg19	X	78582919	155236712		Pathogenic
472620	46XY	Male	Monosomy	Open-access	GRCh37/hg19	5	25328	33182745		Pathogenic
472624	46XX	Female	Monosomy	Open-access	GRCh37/hg19	X	60814	51145013		Pathogenic
472672	46XX	Female	Monosomy	Open-access	GRCh37/hg19	X	94036285	155254881		Pathogenic
472826	46XX	Female	Monosomy	Open-access	GRCh37/hg19	X	60814	53090536		Pathogenic
472901	46XX	Female	Monosomy	Open-access	GRCh37/hg19	5	38139	31830261		Pathogenic
472963	46XX	Female	Monosomy	Open-access	GRCh37/hg19	11	78509582	109298127		Pathogenic
472989	46XX	Female	Monosomy	Open-access	GRCh37/hg19	X	168551	55508714		Pathogenic
473005	46XX	Female	Monosomy	Open-access	GRCh37/hg19	X	56252656	81269301		Pathogenic
473055	46XX	Female	Monosomy	Open-access	GRCh37/hg19	X	168551	52040799		Pathogenic
473075	46XX	Female	Monosomy	Open-access	GRCh37/hg19	X	168551	141093353		Pathogenic
472152	46XY	Male	Trisomy	Open-access	GRCh38	8	164984	145138636		Pathogenic
473111	47XXX	Female	Trisomy	Open-access	GRCh38	9	208454	138394717		Pathogenic
473009	46XY	Male	Trisomy	Open-access	GRCh38	13	19436286	114364328		Pathogenic
473112	46XX	Female	Trisomy	Open-access	GRCh38	14	20799920	107043718		Pathogenic
472403	46XX	Female	Trisomy	Open-access	GRCh38	15	20071673	101991189		Pathogenic
473098	47XXY	Male	Trisomy	Open-access	GRCh38	21	10827533	46709983		Pathogenic
472605	46XX	Female	Trisomy	Open-access	GRCh38	21	10827533	46709983		Pathogenic
473100	46XY	Male	Trisomy	Open-access	GRCh38	21	10827533	46709983		Pathogenic
473101	46XY	Male	Trisomy	Open-access	GRCh38	21	10827533	46709983		Pathogenic
473102	46XY	Male	Trisomy	Open-access	GRCh38	21	10827533	46709983		Pathogenic
473103	46XX	Female	Trisomy	Open-access	GRCh38	21	10827533	46709983		Pathogenic
473104	46XX	Female	Trisomy	Open-access	GRCh38	21	10827533	46709983		Pathogenic
473105	46XX	Female	Trisomy	Open-access	GRCh38	21	10827533	46709983		Pathogenic
473106	46XY	Male	Trisomy	Open-access	GRCh38	21	10827533	46709983		Pathogenic
473107	46XY	Male	Trisomy	Open-access	GRCh38	21	10827533	46709983		Pathogenic
473108	46XY	Male	Trisomy	Open-access	GRCh38	21	10827533	46709983		Pathogenic
473109	46XY	Male	Trisomy	Open-access	GRCh38	21	10827533	46709983		Pathogenic
473116	46XY	Male	Trisomy	Open-access	GRCh38	22	16114244	50818468		Pathogenic
473110	47XXX	Female	Trisomy	Open-access	GRCh38	X	208454	141018648		Pathogenic
473115	47XXX	Female	Trisomy	Open-access	GRCh38	X	60814	155254881		Pathogenic
473110	47XXX	Female	Trisomy	Open-access	GRCh38	X	60814	155254881		Pathogenic
472111	46XX	Female	Trisomy	Open-access	GRCh37/hg19	4	135090280	190763337		Pathogenic
472124	46XY	Male	Trisomy	Open-access	GRCh37/hg19	22	16114244	51195728		Pathogenic
472125	46XY	Male	Trisomy	Open-access	GRCh37/hg19	9	46587	40784448		Pathogenic
472133	46XX	Female	Trisomy	Open-access	GRCh38	9	46587	63918447		Pathogenic
472138	46XY	Male	Trisomy	Open-access	GRCh37/hg19	18	35126708	78015180		Pathogenic
472144	46XX	Female	Trisomy	Open-access	GRCh37/hg19	16	88165	25596637		Pathogenic
472147	46XY	Male	Trisomy	Open-access	GRCh37/hg19	20	63244	26289012		Pathogenic
472152	46XY	Male	Trisomy	Open-access	GRCh37/hg19	8	164984	146293414		Pathogenic
472167	46XX	Female	Trisomy	Open-access	GRCh37/hg19	13	46668302	115037377		Pathogenic
472210	46XY	Male	Trisomy	Open-access	GRCh37/hg19	8	31396797	146293414		Pathogenic
472224	46XX	Female	Trisomy	Open-access	GRCh37/hg19	20	63244	26293985		Pathogenic
472244	46XY	Male	Trisomy	Open-access	GRCh37/hg19	3	147755033	197838262		Pathogenic
472258	46XX	Female	Trisomy	Open-access	GRCh37/hg19	5	38139	34383192		Pathogenic
472277	46XY	Male	Trisomy	Open-access	GRCh37/hg19	12	106909843	133777645		Pathogenic
472290	46XY	Male	Trisomy	Open-access	GRCh37/hg19	18	47957621	78015180		Pathogenic
472293	46XX	Female	Trisomy	Open-access	GRCh37/hg19	1	58865399	91080115		Pathogenic
472298	46XX	Female	Trisomy	Open-access	GRCh37/hg19	14	56206709	90379260		Pathogenic
472316	46XY	Male	Trisomy	Open-access	GRCh37/hg19	8	12545638	38063235		Pathogenic
472318	46XX	Female	Trisomy	Open-access	GRCh37/hg19	X	60814	153701716		Pathogenic
472327	46XY	Male	Trisomy	Open-access	GRCh37/hg19	9	2580421	38179054		Pathogenic
472332	46XX	Female	Trisomy	Open-access	GRCh37/hg19	X	57515439	82674186		Pathogenic
472386	46XX	Female	Trisomy	Open-access	GRCh37/hg19	9	46587	141066491		Pathogenic
472397	46XY	Male	Trisomy	Open-access	GRCh37/hg19	4	138674263	190963766		Pathogenic
472403	46XX	Female	Trisomy	Open-access	GRCh37/hg19	15	20071673	102461162		Pathogenic
472409	46XX	Female	Trisomy	Open-access	GRCh37/hg19	12	191619	34285581		Pathogenic
472412	46XY	Male	Trisomy	Open-access	GRCh37/hg19	18	29407057	61024122		Pathogenic
472423	46XY	Male	Trisomy	Open-access	GRCh37/hg19	2	57859928	85707654		Pathogenic
472433	46XY	Male	Trisomy	Open-access	GRCh37/hg19	19	21277423	47925495		Pathogenic
472447	46XX	Female	Trisomy	Open-access	GRCh37/hg19	13	19058717	115103529		Pathogenic
472471	46XX	Female	Trisomy	Open-access	GRCh37/hg19	8	74861484	101849796		Pathogenic
472478	46XY	Male	Trisomy	Open-access	GRCh37/hg19	9	46587	40782561		Pathogenic
472487	46XY	Male	Trisomy	Open-access	GRCh37/hg19	4	159430701	190783028		Pathogenic
472488	46XX	Female	Trisomy	Open-access	GRCh37/hg19	8	12545638	42045655		Pathogenic
472522	46XY	Male	Trisomy	Open-access	GRCh38	9	46587	63918447		Pathogenic
472527	46XX	Female	Trisomy	Open-access	GRCh37/hg19	5	94759717	136648381		Pathogenic
472532	46XX	Female	Trisomy	Open-access	GRCh37/hg19	18	18539806	77828600		Pathogenic
472543	46XY	Male	Trisomy	Open-access	GRCh37/hg19	18	13034	31592138		Pathogenic
472561	46XX	Female	Trisomy	Open-access	GRCh37/hg19	8	103584390	146293414		Pathogenic
472565	46XX	Female	Trisomy	Open-access	GRCh37/hg19	X	60814	41279974		Pathogenic
472570	46XX	Female	Trisomy	Open-access	GRCh37/hg19	13	56377854	107166694		Pathogenic
472586	46XX	Female	Trisomy	Open-access	GRCh37/hg19	X	93930824	154525095		Pathogenic
472598	46XX	Female	Trisomy	Open-access	GRCh37/hg19	9	185632	39179289		Pathogenic
472605	46XX	Female	Trisomy	Open-access	GRCh37/hg19	21	10827533	48100155		Pathogenic
472613	46XX	Female	Trisomy	Open-access	GRCh37/hg19	12	191619	34721899		Pathogenic
472466	46XX	Female	Trisomy	Open-access	GRCh37/hg19	10	98087	38314056		Pathogenic
472675	46XX	Female	Trisomy	Open-access	GRCh37/hg19	12	191619	26491838		Pathogenic
472706	46XX	Female	Trisomy	Open-access	GRCh37/hg19	8	12554743	43740939		Pathogenic
472732	46XX	Female	Trisomy	Open-access	GRCh37/hg19	4	135454396	190467123		Pathogenic
472733	46XX	Female	Trisomy	Open-access	GRCh37/hg19	4	135137960	190963766		Pathogenic
472754	46XY	Male	Trisomy	Open-access	GRCh38	10	33457981	133787422		Pathogenic
472757	46XX	Female	Trisomy	Open-access	GRCh37/hg19	9	395250	39179289		Pathogenic
472772	46XY	Male	Trisomy	Open-access	GRCh37/hg19	2	186165639	243048760		Pathogenic
472793	46XY	Male	Trisomy	Open-access	GRCh37/hg19	8	12494265	42201087		Pathogenic
472796	46XY	Male	Trisomy	Open-access	GRCh37/hg19	8	164984	31633447		Pathogenic
472812	46XY	Male	Trisomy	Open-access	GRCh37/hg19	8	7154036	43286377		Pathogenic
472813	46XY	Male	Trisomy	Open-access	GRCh37/hg19	18	13034	30732957		Pathogenic
472826	46XX	Female	Trisomy	Open-access	GRCh37/hg19	X	84014543	155236747		Pathogenic
472843	46XY	Male	Trisomy	Open-access	GRCh37/hg19	4	144043466	190838050		Pathogenic
472847	46XX	Female	Trisomy	Open-access	GRCh38	16	34987328	60747208		Pathogenic
472860	46XX	Female	Trisomy	Open-access	GRCh37/hg19	4	1831886	39385821		Pathogenic
472873	46XY	Male	Trisomy	Open-access	GRCh37/hg19	8	12545638	43791691		Pathogenic
472911	46XX	Female	Trisomy	Open-access	GRCh37/hg19	18	21333518	78015180		Pathogenic
472928	46XY	Male	Trisomy	Open-access	GRCh37/hg19	12	191619	34819926		Pathogenic
472929	46XY	Male	Trisomy	Open-access	GRCh37/hg19	8	17465862	57992193		Pathogenic
472931	46XY	Male	Trisomy	Open-access	GRCh37/hg19	7	44935	29034918		Pathogenic
472932	46XX	Female	Trisomy	Open-access	GRCh37/hg19	3	61495	32839607		Pathogenic
472935	46XX	Female	Trisomy	Open-access	GRCh37/hg19	9	185632	46944322		Pathogenic
472956	46XY	Male	Trisomy	Open-access	GRCh37/hg19	4	147947622	190963766		Pathogenic
472973	46XX	Female	Trisomy	Open-access	GRCh37/hg19	6	64219646	99253893		Pathogenic
472989	46XX	Female	Trisomy	Open-access	GRCh37/hg19	X	55878699	155233098		Pathogenic
472992	46XY	Male	Trisomy	Open-access	GRCh37/hg19	9	208454	27874411		Pathogenic
473009	46XY	Male	Trisomy	Open-access	GRCh37/hg19	13	19436286	115107733		Pathogenic
473031	46XX	Female	Trisomy	Open-access	GRCh37/hg19	18	5408119	78013728		Pathogenic
473032	46XY	Male	Trisomy	Open-access	GRCh37/hg19	3	127853401	197851444		Pathogenic
473051	46XY	Male	Trisomy	Open-access	GRCh37/hg19	13	34842878	63545807		Pathogenic
473055	46XX	Female	Trisomy	Open-access	GRCh37/hg19	8	64114224	146295771		Pathogenic
473056	46XY	Male	Trisomy	Open-access	GRCh37/hg19	7	128252092	159119707		Pathogenic
473089	46XX	Female	Trisomy	Open-access	GRCh37/hg19	X	116370550	155233098		Pathogenic
438696	46XX	Female	Trisomy	Open-access	GRCh37/hg20	9	46587	39179289		Pathogenic
472629	46XX	Female	Trisomy	Open-access	GRCh37/hg19	8	164984	43396560		Pathogenic
472637	46XX	Female	Trisomy	Open-access	GRCh37/hg19	4	49450	26160310		Pathogenic
472672	46XX	Female	Trisomy	Open-access	GRCh37/hg19	5	94055916	180693344		Pathogenic
472624	46XX	Female	Trisomy	Open-access	GRCh37/hg19	6	186929	32313550		Pathogenic
473010	46XY	Male	Uniparental Isodisomy	Open-access	GRCh38	2	50813	242193529		Pathogenic
473113	46XX	Female	Uniparental Isodisomy	Open-access	GRCh38	15	22652330	23226254		Pathogenic
473114	46XX	Female	Uniparental Isodisomy	Open-access	GRCh38	15	22652330	23226254		Pathogenic
473118	45X	Female	Uniparental Isodisomy	Open-access	GRCh38	15	22652330	23226254		Pathogenic
473120	46XY	Male	Uniparental Isodisomy	Open-access	GRCh38	15	22652330	23226254		Pathogenic
473121	46XY	Male	Uniparental Isodisomy	Open-access	GRCh38	15	22652330	23226254		Pathogenic
473122	46XY	Male	Uniparental Isodisomy	Open-access	GRCh38	2	14238	242193529		Pathogenic
473123	46XY	Male	Uniparental Isodisomy	Open-access	GRCh38	2	14238	242193529		Pathogenic
473126	46XY	Male	Uniparental Isodisomy	Open-access	GRCh38	2	14238	242193529		Pathogenic
473127	46XX	Female	Uniparental Isodisomy	Open-access	GRCh38	7	69446889	159126310		Pathogenic
473128	46XY	Male	Uniparental Isodisomy	Open-access	GRCh38	15	40639570	68609647		Pathogenic
473128	46XY	Male	Uniparental Isodisomy	Open-access	GRCh38	15	94129146	101991189		Pathogenic
473129	46XY	Male	Uniparental Isodisomy	Open-access	GRCh38	14	73972535	107043718		Pathogenic
473130	46XX	Female	Uniparental Isodisomy	Open-access	GRCh38	14	71099091	92102346		Pathogenic
473131	46XX	Female	Uniparental Isodisomy	Open-access	GRCh38	15	20071673	101991189		Pathogenic
473132	46XX	Female	Uniparental Isodisomy	Open-access	GRCh38	11	198510	38560367		Pathogenic
473133	46XX	Female	Uniparental Isodisomy	Open-access	GRCh38	1	82154	248956422		Pathogenic
473134	46XY	Male	Uniparental Isodisomy	Open-access	GRCh38	16	88165	90274695		Pathogenic
473135	46XX	Female	Uniparental Isodisomy	Open-access	GRCh38	14	44369532	92600785		Pathogenic
473136	46XY	Male	Uniparental Isodisomy	Open-access	GRCh38	1	752566	248131388		Pathogenic
473137	46XY	Male	Uniparental Isodisomy	Open-access	GRCh38	16	65144796	79078185		Pathogenic
473138	46XY	Male	Uniparental Isodisomy	Open-access	GRCh38	6	108666	170805979		Pathogenic
473139	46XX	Female	Uniparental Isodisomy	Open-access	GRCh38	1	82154	11656684		Pathogenic
473139	46XX	Female	Uniparental Isodisomy	Open-access	GRCh38	1	29800081	62824790		Pathogenic
473139	46XX	Female	Uniparental Isodisomy	Open-access	GRCh38	1	117026156	170365623		Pathogenic
473139	46XX	Female	Uniparental Isodisomy	Open-access	GRCh38	1	187763860	226523560		Pathogenic
