# Supplementary material for: Chromosomal microarray analyses from 5778 patients with neurodevelopmental disorders and congenital anomalies in Brazil
Source: Sci Rep. 2022 Sep 7;12:15184. doi: 10.1038/s41598-022-19274-6 (PMC9452501; doi:10.1038/s41598-022-19274-6)
Supplement: Supplementary file 2 — Supplementary Information 2. [file 41598_2022_19274_MOESM2_ESM.xlsx]

## Sheet: Likely Pathogenic
Supplementary Table 2 - Likely Pathogenic CNVs detected in the study. Decription of all individual Likely Pathogenic CNVs, including the genomic coordinates and the DECIPHER number of each variant.
DECIPHER number	Chromosomal sex	Phenotypic sex	Variant class	Shared	Assembly	Chromosome	Genomic start	Genomic end	Genotype	Pathogenicity
438660	46XY	Male	duplication	Open-access	GRCh37/hg19	12	1185024	1606351	Heterozygous	Likely Pathogenic
438661	46XY	Male	duplication	Open-access	GRCh37/hg19	7	69127322	69206092	Heterozygous	Likely Pathogenic
438662	46XY	Male	deletion	Open-access	GRCh37/hg19	14	100396207	101504293	Heterozygous	Likely Pathogenic
438663	46XY	Male	duplication	Open-access	GRCh37/hg19	13	43823253	45666651	Heterozygous	Likely Pathogenic
438664	46XY	Male	duplication	Open-access	GRCh37/hg19	1	2993739	5090715	Heterozygous	Likely Pathogenic
438665	46XY	Male	duplication	Open-access	GRCh37/hg19	3	108499505	110602677	Heterozygous	Likely Pathogenic
438666	46XY	Male	duplication	Open-access	GRCh37/hg19	11	92876781	95168438	Heterozygous	Likely Pathogenic
438667	46XX	Male	duplication	Open-access	GRCh37/hg19	2	172116872	173832803	Heterozygous	Likely Pathogenic
438668	46XX	Female	deletion	Open-access	GRCh37/hg19	7	62437463	64623362	Heterozygous	Likely Pathogenic
438669	46XX	Female	duplication	Open-access	GRCh37/hg19	X	15553628	16338236	Heterozygous	Likely Pathogenic
438670	46XX	Female	deletion	Open-access	GRCh37/hg19	1	60938845	67753508	Heterozygous	Likely Pathogenic
438671	46XX	Female	deletion	Open-access	GRCh37/hg19	13	82893029	85177888	Heterozygous	Likely Pathogenic
438672	46XX	Female	duplication	Open-access	GRCh37/hg19	2	110977357	113094793	Heterozygous	Likely Pathogenic
438673	46XY	Male	duplication	Open-access	GRCh37/hg19	X	356282	594144	Hemizygous	Likely Pathogenic
438674	46XX	Female	duplication	Open-access	GRCh37/hg19	22	23717987	24998182	Heterozygous	Likely Pathogenic
438675	46XX	Female	deletion	Open-access	GRCh37/hg19	12	2236842	3614555	Heterozygous	Likely Pathogenic
438676	46XX	Female	deletion	Open-access	GRCh37/hg19	5	176898619	178000014	Heterozygous	Likely Pathogenic
438677	46XY	Male	deletion	Open-access	GRCh37/hg19	12	24373828	24525621	Heterozygous	Likely Pathogenic
438678	46XY	Male	deletion	Open-access	GRCh37/hg19	7	69239255	69395453	Heterozygous	Likely Pathogenic
438679	46XY	Male	deletion	Open-access	GRCh37/hg19	2	57820945	59780472	Heterozygous	Likely Pathogenic
438680	46XY	Male	deletion	Open-access	GRCh37/hg19	1	247267668	249218992	Heterozygous	Likely Pathogenic
438681	46XX	Female	duplication	Open-access	GRCh37/hg19	1	61716702	62126948	Heterozygous	Likely Pathogenic
438682	46XX	Female	duplication	Open-access	GRCh37/hg19	2	149146246	149677125	Heterozygous	Likely Pathogenic
438683	46XY	Male	deletion	Open-access	GRCh37/hg19	2	45166149	45171257	Heterozygous	Likely Pathogenic
438684	46XY	Male	deletion	Open-access	GRCh37/hg19	6	157360422	157497103	Heterozygous	Likely Pathogenic
438685	46XY	Male	duplication	Open-access	GRCh37/hg19	3	1783334	2160106	Heterozygous	Likely Pathogenic
438685	46XY	Male	deletion	Open-access	GRCh37/hg19	7	146556899	146806342	Heterozygous	Likely Pathogenic
438686	46XX	Female	duplication	Open-access	GRCh37/hg19	X	356282	747125	Heterozygous	Likely Pathogenic
438687	46XY	Male	duplication	Open-access	GRCh37/hg19	X	382519	697436	Hemizygous	Likely Pathogenic
438688	46XY	Male	duplication	Open-access	GRCh37/hg19	X	50404873	50659439	Hemizygous	Likely Pathogenic
438689	46XY	Male	duplication	Open-access	GRCh37/hg19	X	83925932	84531449	Hemizygous	Likely Pathogenic
438690	46XX	Female	duplication	Open-access	GRCh37/hg19	X	53607754	53652846	Heterozygous	Likely Pathogenic
438691	46XX	Female	duplication	Open-access	GRCh37/hg19	X	1697244	2218267	Heterozygous	Likely Pathogenic
438692	46XY	Male	duplication	Open-access	GRCh37/hg19	X	60814	624689	Hemizygous	Likely Pathogenic
438693	46XX	Female	deletion	Open-access	GRCh37/hg19	5	88160460	88473328	Heterozygous	Likely Pathogenic
438694	46XY	Male	duplication	Open-access	GRCh37/hg19	2	48996116	50230334	Heterozygous	Likely Pathogenic
438695	46XX	Female	deletion	Open-access	GRCh37/hg19	2	148691873	148880236	Heterozygous	Likely Pathogenic
438697	46XY	Male	deletion	Open-access	GRCh37/hg19	11	128016873	130179425	Heterozygous	Likely Pathogenic
438698	46XY	Male	deletion	Open-access	GRCh37/hg19	19	37683000	39891219	Heterozygous	Likely Pathogenic
438699	46XY	Male	deletion	Open-access	GRCh37/hg19	19	3865337	4759413	Heterozygous	Likely Pathogenic
438700	46XY	Male	deletion	Open-access	GRCh37/hg19	16	88449031	89415203	Heterozygous	Likely Pathogenic
438701	46XX	Female	deletion	Open-access	GRCh37/hg19	9	6515433	6635045	Heterozygous	Likely Pathogenic
438702	46XY	Male	duplication	Open-access	GRCh37/hg19	19	3918721	5416288	Heterozygous	Likely Pathogenic
438703	46XY	Male	duplication	Open-access	GRCh37/hg19	11	126458263	126677128	Heterozygous	Likely Pathogenic
438704	46XY	Male	deletion	Open-access	GRCh37/hg19	18	53175787	53179603	Heterozygous	Likely Pathogenic
438705	46XY	Male	duplication	Open-access	GRCh37/hg19	Y	18180446	18698618	Hemizygous	Likely Pathogenic
438706	46XY	Male	duplication	Open-access	GRCh37/hg19	12	120308438	122331128	Heterozygous	Likely Pathogenic
438707	46XY	Male	duplication	Open-access	GRCh37/hg19	19	10980353	13035638	Heterozygous	Likely Pathogenic
438708	46XX	Female	deletion	Open-access	GRCh37/hg19	2	145220864	145299619	Heterozygous	Likely Pathogenic
438709	46XX	Female	duplication	Open-access	GRCh37/hg19	2	96737083	98166928	Heterozygous	Likely Pathogenic
438710	46XY	Male	duplication	Open-access	GRCh37/hg19	22	23249390	23648009	Heterozygous	Likely Pathogenic
438711	46XY	Male	duplication	Open-access	GRCh37/hg19	16	88036329	90163275	Heterozygous	Likely Pathogenic
438712	46XX	Female	duplication	Open-access	GRCh37/hg19	15	101392972	102461162	Heterozygous	Likely Pathogenic
438713	46XY	Male	duplication	Open-access	GRCh37/hg19	1	155048369	156352396	Heterozygous	Likely Pathogenic
438714	46XY	Male	deletion	Open-access	GRCh37/hg19	22	21062168	21798907	Heterozygous	Likely Pathogenic
438715	46XY	Male	duplication	Open-access	GRCh37/hg19	X	24472939	24938533	Hemizygous	Likely Pathogenic
438716	46XY	Male	duplication	Open-access	GRCh37/hg19	X	107768366	108243681	Hemizygous	Likely Pathogenic
438717	46XX	Female	duplication	Open-access	GRCh37/hg19	X	33136085	34092178	Heterozygous	Likely Pathogenic
438718	46XY	Male	duplication	Open-access	GRCh37/hg19	X	99854149	100754149	Hemizygous	Likely Pathogenic
438719	46XX	Female	duplication	Open-access	GRCh37/hg19	19	1537467	4402017	Heterozygous	Likely Pathogenic
438720	46XY	Male	duplication	Open-access	GRCh37/hg19	2	68647095	70810641	Heterozygous	Likely Pathogenic
438721	46XY	Male	duplication	Open-access	GRCh37/hg19	13	114930229	115103529	Heterozygous	Likely Pathogenic
438722	46XY	Male	duplication	Open-access	GRCh37/hg19	7	99156446	100505792	Heterozygous	Likely Pathogenic
438723	46XY	Male	duplication	Open-access	GRCh37/hg19	22	23699269	24992266	Heterozygous	Likely Pathogenic
438724	46XY	Male	deletion	Open-access	GRCh37/hg19	1	61552659	61615536	Heterozygous	Likely Pathogenic
438725	46XY	Male	duplication	Open-access	GRCh37/hg19	X	47686557	48694241	Hemizygous	Likely Pathogenic
438726	46XY	Male	duplication	Open-access	GRCh37/hg19	X	154762428	154997039	Hemizygous	Likely Pathogenic
438727	46XY	Male	deletion	Open-access	GRCh37/hg19	16	81951898	84827756	Heterozygous	Likely Pathogenic
438728	46XX	Female	duplication	Open-access	GRCh37/hg19	22	23699269	24992266	Heterozygous	Likely Pathogenic
438729	46XY	Male	deletion	Open-access	GRCh37/hg19	X	3028260	5333179	Hemizygous	Likely Pathogenic
438730	46XX	Female	deletion	Open-access	GRCh37/hg19	9	11396601	14398201	Heterozygous	Likely Pathogenic
438731	46XY	Male	deletion	Open-access	GRCh37/hg19	17	3505233	3559781	Heterozygous	Likely Pathogenic
438732	46XY	Male	duplication	Open-access	GRCh37/hg19	11	92886648	95161575	Heterozygous	Likely Pathogenic
438733	46XY	Male	duplication	Open-access	GRCh37/hg19	22	21147293	21462353	Heterozygous	Likely Pathogenic
438734	46XY	Male	duplication	Open-access	GRCh37/hg19	X	29011547	29459736	Hemizygous	Likely Pathogenic
438735	46XX	Female	deletion	Open-access	GRCh37/hg19	3	153447119	154879941	Heterozygous	Likely Pathogenic
438736	46XY	Male	duplication	Open-access	GRCh37/hg19	3	191873224	192456208	Heterozygous	Likely Pathogenic
438737	46XY	Male	duplication	Open-access	GRCh37/hg19	6	108666	1641007	Heterozygous	Likely Pathogenic
438738	46XX	Female	duplication	Open-access	GRCh37/hg19	6	74489384	75112715	Heterozygous	Likely Pathogenic
438738	46XX	Female	deletion	Open-access	GRCh37/hg19	10	103939305	104532913	Heterozygous	Likely Pathogenic
438739	46XY	Male	duplication	Open-access	GRCh37/hg19	X	10399460	10472438	Hemizygous	Likely Pathogenic
438740	46XY	Male	duplication	Open-access	GRCh37/hg19	X	7316840	7819527	Hemizygous	Likely Pathogenic
438740	46XY	Male	duplication	Open-access	GRCh37/hg19	X	50396988	50671668	Hemizygous	Likely Pathogenic
438740	46XY	Male	deletion	Open-access	GRCh37/hg19	11	66694039	66816507	Heterozygous	Likely Pathogenic
438741	46XY	Male	duplication	Open-access	GRCh37/hg19	X	60814	594144	Hemizygous	Likely Pathogenic
438741	46XY	Male	deletion	Open-access	GRCh37/hg19	7	55804513	56394784	Heterozygous	Likely Pathogenic
438742	46XY	Male	duplication	Open-access	GRCh37/hg19	X	151913531	152414898	Hemizygous	Likely Pathogenic
438743	46XY	Male	duplication	Open-access	GRCh37/hg19	X	154789183	155036679	Hemizygous	Likely Pathogenic
438744	46XY	Male	duplication	Open-access	GRCh37/hg19	17	2175690	2547412	Heterozygous	Likely Pathogenic
438745	46XY	Male	deletion	Open-access	GRCh37/hg19	6	157413820	157525120	Heterozygous	Likely Pathogenic
438746	46XX	Female	deletion	Open-access	GRCh37/hg19	10	56087474	58394334	Heterozygous	Likely Pathogenic
438747	46XX	Female	deletion	Open-access	GRCh37/hg19	14	31686696	34322746	Heterozygous	Likely Pathogenic
438747	46XX	Female	duplication	Open-access	GRCh37/hg19	15	43845341	43990211	Heterozygous	Likely Pathogenic
438748	46XY	Male	deletion	Open-access	GRCh37/hg19	3	41168607	44087312	Heterozygous	Likely Pathogenic
438748	46XY	Male	duplication	Open-access	GRCh37/hg19	5	110259077	110759537	Heterozygous	Likely Pathogenic
438749	46XX	Female	duplication	Open-access	GRCh37/hg19	4	29419157	33444407	Heterozygous	Likely Pathogenic
438749	46XX	Female	deletion	Open-access	GRCh37/hg19	8	3580126	4619604	Heterozygous	Likely Pathogenic
438750	46XX	Female	duplication	Open-access	GRCh37/hg19	7	4191811	5929666	Heterozygous	Likely Pathogenic
438751	46XY	Male	deletion	Open-access	GRCh37/hg19	8	137390958	139211781	Heterozygous	Likely Pathogenic
